# Supplementary material for: Immunological and hematological outcomes following protracted low dose/low dose rate ionizing radiation and simulated microgravity
Source: Sci Rep. 2021 Jun 1;11:11452. doi: 10.1038/s41598-021-90439-5 (PMC8169688; doi:10.1038/s41598-021-90439-5)
Supplement: Supplementary file 1 — Supplementary Information 1. [file 41598_2021_90439_MOESM1_ESM.xlsx]

## Sheet: LDR
ENSEMBL	SYMBOL	GENENAME	REFSEQ	ENTREZID	STRING_id	GOSLIM_IDS	Log2FC	P-Value	Adjusted P-Value
ENSMUSG00000075015	NA	NA	NA	NA	NA		7.25113	1.91e-08	0.000439343
ENSMUSG00000075014	NA	NA	NA	NA	NA		6.21142	1.86e-07	0.00213075

## Sheet: HLU
ENSEMBL	SYMBOL	GENENAME	REFSEQ	ENTREZID	STRING_id	GOSLIM_IDS	Log2FC	P-Value	Adjusted P-Value
ENSMUSG00000101111	NA	NA	NA	NA	NA		-22.7365	3.84e-11	5.05e-07
ENSMUSG00000064128	Cenpj	centromere protein J	NM_001014996	219103	NA	GO:0000003, GO:0003824, GO:0004872, GO:0007276, GO:0007283, GO:0016740, GO:0008152	-5.29236	7.98e-05	0.00960705
ENSMUSG00000017132	Cyth1	cytohesin 1	NM_001112699	19157	NA	NA	-3.17543	2.35e-07	0.000791035
ENSMUSG00000040990	Sh3kbp1	SH3-domain kinase binding protein 1	NM_001135727	58194	NA	GO:0005102, GO:0005488, GO:0005515, GO:0006139, GO:0008152, GO:0044238, NA	-2.34945	1.49e-07	0.000791035
ENSMUSG00000048118	Arid4a	AT rich interactive domain 4A (RBP1-like)	NM_001081195	238247	NA	GO:0003676, GO:0003677, GO:0005488, GO:0005622, GO:0005634, GO:0006139, GO:0006351, GO:0006357, GO:0006366, GO:0006807, GO:0008152, GO:0009058, GO:0009987, GO:0016070, GO:0019219, GO:0043226, GO:0044238, GO:0044464, GO:0050789, GO:0065007	-2.21387	2.88e-07	0.000791035
ENSMUSG00000048865	Arhgap30	Rho GTPase activating protein 30	NM_001005508	226652	NA	NA	-1.61906	3.01e-07	0.000791035
ENSMUSG00000032407	U2surp	U2 snRNP-associated SURP domain containing	NM_001114977	67958	NA	GO:0003676, GO:0003723, GO:0003729, GO:0005488, GO:0006139, GO:0006397, GO:0008152, GO:0016070, GO:0044238	-4.20615	4.28e-07	0.000816375
ENSMUSG00000025762	Larp1b	La ribonucleoprotein domain family, member 1B	NM_001040399	214048	NA		-3.89279	4.34e-07	0.000816375
ENSMUSG00000009470	Tnpo1	transportin 1	NM_001048267	238799	NA	GO:0005215, GO:0005488, GO:0005622, GO:0005634, GO:0005635, GO:0005737, GO:0006461, GO:0006605, GO:0006810, GO:0006886, GO:0008104, GO:0009987, GO:0015031, GO:0016020, GO:0016043, GO:0043226, GO:0044085, GO:0044464, GO:0051169, GO:0051179, GO:0070271, GO:0071840, GO:0008152, GO:0019538, GO:0044238	-2.85447	5.17e-07	0.000851102
ENSMUSG00000022263	Trio	triple functional domain (PTPRF interacting)	NM_001081302	223435	NA	GO:0000165, GO:0002376, GO:0003008, GO:0005083, GO:0005085, GO:0005102, GO:0005488, GO:0005515, GO:0006955, GO:0006968, GO:0007154, GO:0007165, GO:0007166, GO:0007186, GO:0007254, GO:0009987, GO:0019722, GO:0019724, GO:0030234, GO:0035556, GO:0050877, GO:0050896, GO:0003824, GO:0008152, GO:0050790, GO:0065007, GO:0065009	-1.54403	7.56e-07	0.00110535
ENSMUSG00000025980	Hspd1	heat shock protein 1 (chaperonin)	NM_001356512	15510	NA	NA	-2.51515	9.79e-07	0.00128829
ENSMUSG00000029840	Mtpn	myotrophin	NM_008098	14489	NA	NA	-3.39199	1.21e-06	0.00145124
ENSMUSG00000008763	Man1a2	mannosidase, alpha, class 1A, member 2	NM_010763	17156	NA	GO:0003824, GO:0004553, GO:0005622, GO:0005737, GO:0005783, GO:0005794, GO:0005975, GO:0006464, GO:0006486, GO:0008152, GO:0009058, GO:0009987, GO:0016020, GO:0016787, GO:0019538, GO:0043226, GO:0044238, GO:0044464	-2.82588	1.51e-06	0.00165994
ENSMUSG00000073902	NA	NA	NA	NA	NA		-2.00669	1.93e-06	0.00195847
ENSMUSG00000030759	Far1	fatty acyl CoA reductase 1	NM_001285831	67420	NA	GO:0003824, GO:0005622, GO:0006637, GO:0006732, GO:0008152, GO:0009987, GO:0016491, GO:0043226, GO:0044464, GO:0006629, GO:0006631, GO:0044238	-3.80282	2.92e-06	0.00235438
ENSMUSG00000038679	Trps1	transcriptional repressor GATA binding 1	NM_001310481	83925	NA		-2.29913	2.62e-06	0.00235438
ENSMUSG00000021134	Srsf5	serine/arginine-rich splicing factor 5	NM_001079694	20384	NA	NA	-2.09462	2.9e-06	0.00235438
ENSMUSG00000004207	Psap	prosaposin	NM_001146120	19156	NA	GO:0000003, GO:0003824, GO:0004016, GO:0005102, GO:0005488, GO:0005515, GO:0005576, GO:0005615, GO:0005622, GO:0005737, GO:0005764, GO:0005773, GO:0006139, GO:0006629, GO:0006796, GO:0006807, GO:0007154, GO:0007165, GO:0007166, GO:0007186, GO:0008047, GO:0008152, GO:0009058, GO:0009187, GO:0009987, GO:0016020, GO:0016829, GO:0019219, GO:0019220, GO:0030154, GO:0030234, GO:0032501, GO:0032502, GO:…	-2.00101	3.04e-06	0.00235438
ENSMUSG00000027272	Ubr1	ubiquitin protein ligase E3 component n-recognin 1	NM_009461	22222	NA	GO:0005622, GO:0005737, GO:0006464, GO:0006508, GO:0008152, GO:0009056, GO:0009987, GO:0019538, GO:0032991, GO:0043234, GO:0044238, GO:0044464	-3.02052	4.89e-06	0.0023863
ENSMUSG00000033306	Lpp	LIM domain containing preferred translocation partner in lipoma	NM_001145952	210126	NA	GO:0005198, GO:0005200, GO:0005488, GO:0005515, GO:0005622, GO:0005886, GO:0007049, GO:0007517, GO:0009653, GO:0009987, GO:0019207, GO:0030234, GO:0048731, GO:0003824, GO:0008152, GO:0016020, GO:0016301, GO:0016740, GO:0032502, GO:0044464, GO:0050790, GO:0065007, GO:0065009	-2.93555	3.54e-06	0.0023863
ENSMUSG00000032096	Arcn1	archain 1	NM_145985	213827	NA	GO:0005622, GO:0005737, GO:0006810, GO:0006886, GO:0006887, GO:0015031, GO:0016192, GO:0030120, GO:0032991, GO:0043234, GO:0044464, GO:0051179	-2.74713	5.98e-06	0.0023863
ENSMUSG00000028868	Wasf2	WAS protein family, member 2	NM_153423	242687	NA	GO:0003779, GO:0005198, GO:0005200, GO:0005488, GO:0005515, GO:0005622, GO:0005856, GO:0006461, GO:0008092, GO:0008152, GO:0015629, GO:0019538, GO:0044238, GO:0043226, GO:0044085, GO:0044464, GO:0070271, GO:0071840	-2.71536	6.1e-06	0.0023863
ENSMUSG00000041538	H2-Ob	histocompatibility 2, O region beta locus	NM_010389	15002	NA	GO:0002504, GO:0006968, GO:0019882, GO:0042611, GO:0043234, GO:0050896, GO:0002376, GO:0032991	-2.7131	4.85e-06	0.0023863
ENSMUSG00000049658	Bdp1	B double prime 1, subunit of RNA polymerase III transcription initiation factor IIIB	NM_001081061	544971	NA	GO:0003676, GO:0003743, GO:0005488, GO:0008135, GO:0008152, GO:0019538, GO:0044238, GO:0045182, GO:0003723, GO:0006412, GO:0006417, GO:0050789, GO:0065007	-2.56537	5.84e-06	0.0023863
ENSMUSG00000056211	R3hdm1	R3H domain containing 1	NM_001357482	226412	NA	NA	-2.56391	6.14e-06	0.0023863
ENSMUSG00000000861	Bcl11a	B cell CLL/lymphoma 11A (zinc finger protein)	NM_001159289	14025	NA	GO:0000981, GO:0001071, GO:0003676, GO:0003677, GO:0003700, GO:0005488, GO:0005622, GO:0005634, GO:0006139, GO:0006351, GO:0006357, GO:0006366, GO:0006807, GO:0007154, GO:0007165, GO:0007399, GO:0008152, GO:0009058, GO:0009987, GO:0016070, GO:0019219, GO:0030154, GO:0032501, GO:0032502, GO:0043226, GO:0044238, GO:0044464, GO:0044707, GO:0048731, GO:0050789, GO:0050896, GO:0065007	-2.45436	6.68e-06	0.0023863
ENSMUSG00000025017	Pik3ap1	phosphoinositide-3-kinase adaptor protein 1	NM_031376	83490	NA	NA	-2.44368	5.2e-06	0.0023863
ENSMUSG00000034160	Ogt	O-linked N-acetylglucosamine (GlcNAc) transferase (UDP-N-acetylglucosamine:polypeptide-N-acetylglucosaminyl transferase)	NM_001290535	108155	NA	NA	-2.39392	6.71e-06	0.0023863
ENSMUSG00000037236	Matr3	matrin 3	NM_010771	17184	NA	GO:0003676, GO:0003677, GO:0003723, GO:0005488, NA	-2.32805	5.11e-06	0.0023863
ENSMUSG00000004665	Cnn2	calponin 2	NM_007725	12798	NA	GO:0003008, GO:0003779, GO:0005198, GO:0005200, GO:0005488, GO:0005515, GO:0005622, GO:0005856, GO:0006936, GO:0008092, GO:0015629, GO:0043226, GO:0044464	-2.06973	6.37e-06	0.0023863
ENSMUSG00000025314	Ptprj	protein tyrosine phosphatase, receptor type, J	NM_001135657	19271	NA	GO:0003824, GO:0004721, GO:0005737, GO:0006464, GO:0008152, GO:0016787, GO:0016788, GO:0016791, GO:0019538, GO:0044238, GO:0005622, GO:0044464	-2.06151	6.63e-06	0.0023863
ENSMUSG00000022885	St6gal1	beta galactoside alpha 2,6 sialyltransferase 1	NM_001252505	20440	NA	GO:0003824, GO:0005622, GO:0005737, GO:0005794, GO:0005975, GO:0006464, GO:0006486, GO:0008152, GO:0009058, GO:0009987, GO:0016020, GO:0016740, GO:0016757, GO:0019538, GO:0043226, GO:0044238, GO:0044464, NA	-2.04837	3.61e-06	0.0023863
ENSMUSG00000035851	Ythdc1	YTH domain containing 1	NM_001347375	231386	NA	GO:0000398, GO:0006139, GO:0006397, GO:0008152, GO:0016070, GO:0044238, NA	-1.87732	5.62e-06	0.0023863
ENSMUSG00000096054	Syne1	spectrin repeat containing, nuclear envelope 1	NM_001079686	64009	NA	NA	-1.86121	6.6e-06	0.0023863
ENSMUSG00000026721	Rabgap1l	RAB GTPase activating protein 1-like	NM_001038621	29809	NA	GO:0003824, GO:0003924, GO:0005488, GO:0005515, GO:0005622, GO:0006139, GO:0006796, GO:0006807, GO:0006810, GO:0006886, GO:0006996, GO:0008047, GO:0008104, GO:0008152, GO:0009056, GO:0009987, GO:0015031, GO:0016043, GO:0016192, GO:0016462, GO:0016787, GO:0019219, GO:0019220, GO:0030234, GO:0044238, GO:0044464, GO:0050789, GO:0050790, GO:0051179, GO:0065007, GO:0065009, GO:0071840	-1.69849	3.81e-06	0.0023863
ENSMUSG00000025982	Sf3b1	splicing factor 3b, subunit 1	NM_031179	81898	NA		-1.42165	5.72e-06	0.0023863
ENSMUSG00000035247	Hectd1	HECT domain E3 ubiquitin protein ligase 1	NM_144788	207304	NA		-1.41038	6.18e-06	0.0023863
ENSMUSG00000022185	Acin1	apoptotic chromatin condensation inducer 1	NM_001085472	56215	NA	NA	-1.05745	5.28e-06	0.0023863
ENSMUSG00000020143	Dock2	dedicator of cyto-kinesis 2	NM_033374	94176	NA	GO:0005083, GO:0005085, GO:0005488, GO:0005515, GO:0006810, GO:0006886, GO:0006897, GO:0006909, GO:0006928, GO:0007154, GO:0007165, GO:0009987, GO:0015031, GO:0016192, GO:0030234, GO:0035556, GO:0003824, GO:0008152, GO:0050790, GO:0051179, GO:0065007, GO:0065009	-1.8706	8.43e-06	0.00291878
ENSMUSG00000024002	Brd4	bromodomain containing 4	NM_001286630	57261	NA	GO:0003676, GO:0003682, GO:0003824, GO:0005488, GO:0006139, GO:0006325, GO:0006351, GO:0006366, GO:0006996, GO:0008152, GO:0009987, GO:0016043, GO:0016407, GO:0016740, GO:0016746, GO:0044238, GO:0016070	-2.00459	1.05e-05	0.00336051
ENSMUSG00000030724	Cd19	CD19 antigen	NM_001357091	12478	NA	GO:0002376, GO:0004871, GO:0005886, GO:0006950, GO:0006955, GO:0006968, GO:0007154, GO:0007165, GO:0007166, GO:0007169, GO:0009719, GO:0009987, GO:0016020, GO:0044464, GO:0050789, GO:0050896, GO:0065007	-1.85147	1.03e-05	0.00336051
ENSMUSG00000002897	Il17ra	interleukin 17 receptor A	NM_008359	16172	NA	GO:0004871, GO:0004872, GO:0004896, GO:0005488, GO:0005515, GO:0005886, GO:0007154, GO:0007165, GO:0007166, GO:0009987, GO:0016020, GO:0016021, GO:0019221, GO:0044464, GO:0050789, GO:0050896, GO:0065007	-1.69686	9.96e-06	0.00336051
ENSMUSG00000070733	Fryl	FRY like transcription coactivator	NM_028194	72313	NA	GO:0005622, GO:0005737, GO:0006996, GO:0007010, GO:0007399, GO:0009653, GO:0009987, GO:0016043, GO:0030154, GO:0032501, GO:0032502, GO:0032989, GO:0044464, GO:0044707, GO:0048731, GO:0071840	-2.41195	1.16e-05	0.00363283
ENSMUSG00000030655	Smg1	SMG1 homolog, phosphatidylinositol 3-kinase-related kinase (C. elegans)	NM_001031814	233789	NA	GO:0003824, GO:0005622, GO:0005634, GO:0006139, GO:0006259, GO:0006281, GO:0006796, GO:0006807, GO:0006950, GO:0008152, GO:0009987, GO:0016301, GO:0016740, GO:0043226, GO:0044238, GO:0044464, GO:0050896	-2.16938	1.19e-05	0.00363283
ENSMUSG00000008730	Hipk1	homeodomain interacting protein kinase 1	NM_001301304	15257	NA	GO:0003824, GO:0004672, GO:0004715, GO:0006464, GO:0006468, GO:0008152, GO:0016301, GO:0016740, GO:0019538, GO:0044238	-2.68857	1.22e-05	0.00364932
ENSMUSG00000027508	Pag1	phosphoprotein associated with glycosphingolipid microdomains 1	NM_001195031	94212	NA	GO:0002376, GO:0005102, GO:0005488, GO:0005515, GO:0005886, GO:0007154, GO:0007165, GO:0007166, GO:0007169, GO:0009987, GO:0016020, GO:0016021, GO:0035556, GO:0044464, GO:0050789, GO:0050896, GO:0065007	-2.37264	1.25e-05	0.00366517
ENSMUSG00000027598	Itch	itchy, E3 ubiquitin protein ligase	NM_001243712	16396	NA	GO:0005622, GO:0005737, GO:0006464, GO:0006508, GO:0008152, GO:0009056, GO:0009987, GO:0019538, GO:0044238, GO:0044464	-3.0253	1.33e-05	0.00371224
ENSMUSG00000059248	2020-09-09	septin 9	NM_001113486	53860	NA	GO:0000910, GO:0003824, GO:0003924, GO:0005198, GO:0005200, GO:0005488, GO:0005515, GO:0005622, GO:0005856, GO:0007049, GO:0007067, GO:0009987, GO:0016787, GO:0008152, GO:0043226, GO:0044464	-2.40342	1.3e-05	0.00371224
ENSMUSG00000002944	Cd36	CD36 molecule	NM_001159555	12491	NA	GO:0004872, GO:0007155, GO:0009987, GO:0042116, NA	-3.83203	1.36e-05	0.0037355
ENSMUSG00000004535	Tax1bp1	Tax1 (human T cell leukemia virus type I) binding protein 1	NM_001355595	52440	NA	NA	-2.37693	1.47e-05	0.0038776
ENSMUSG00000030016	Zfp638	zinc finger protein 638	NM_001166371	18139	NA	NA	-1.84004	1.47e-05	0.0038776
ENSMUSG00000034832	Tet3	tet methylcytosine dioxygenase 3	NM_001347313	194388	NA	NA	-1.60645	1.73e-05	0.00437137
ENSMUSG00000027479	Mapre1	microtubule-associated protein, RP/EB family, member 1	NM_007896	13589	NA	GO:0005198, GO:0005200, GO:0005488, GO:0005515, GO:0005622, GO:0005856, GO:0005874, GO:0007049, GO:0008017, GO:0008092, GO:0009653, GO:0009987, GO:0016043, GO:0032502, GO:0032989, GO:0032991, GO:0043226, GO:0043234, GO:0044464, GO:0071840	-3.3427	1.84e-05	0.00449853
ENSMUSG00000038608	Dock10	dedicator of cytokinesis 10	NM_001285927	210293	NA	GO:0005083, GO:0005085, GO:0005488, GO:0005515, GO:0006810, GO:0006886, GO:0006897, GO:0006909, GO:0006928, GO:0007154, GO:0007165, GO:0009987, GO:0015031, GO:0016192, GO:0030234, GO:0035556, GO:0003824, GO:0008152, GO:0050790, GO:0051179, GO:0065007, GO:0065009	-2.26308	1.85e-05	0.00449853
ENSMUSG00000028649	Macf1	microtubule-actin crosslinking factor 1	NM_001199136	11426	NA		-1.83011	1.89e-05	0.00453035
ENSMUSG00000040123	Zmym5	zinc finger, MYM-type 5	NM_001253752	219105	NA	GO:0000981, GO:0001071, GO:0003676, GO:0003677, GO:0003700, GO:0005488, GO:0005622, GO:0005634, GO:0005654, GO:0005737, GO:0006139, GO:0006351, GO:0006357, GO:0006366, GO:0006807, GO:0006996, GO:0007010, GO:0008152, GO:0009058, GO:0009653, GO:0009987, GO:0016043, GO:0016070, GO:0019219, GO:0032501, GO:0032502, GO:0032989, GO:0043226, GO:0044238, GO:0044464, GO:0044707, GO:0050789, GO:0065007, GO:…	-4.12691	2.06e-05	0.00476697
ENSMUSG00000020863	Luc7l3	LUC7-like 3 (S. cerevisiae)	NM_001361573	67684	NA	GO:0000375, GO:0000398, GO:0003676, GO:0003723, GO:0003729, GO:0005488, GO:0005622, GO:0005634, GO:0006139, GO:0006397, GO:0006807, GO:0008152, GO:0008380, GO:0009987, GO:0016043, GO:0016070, GO:0030529, GO:0032991, GO:0043226, GO:0044085, GO:0044238, GO:0044464, GO:0071840	-1.32538	2.04e-05	0.00476697
ENSMUSG00000026395	Ptprc	protein tyrosine phosphatase, receptor type, C	NM_001111316	19264	NA		-1.83059	2.11e-05	0.00478236
ENSMUSG00000038717	Atp5l	ATP synthase, H+ transporting, mitochondrial F0 complex, subunit G	NM_013795	27425	NA	NA	-3.68827	2.16e-05	0.00480339
ENSMUSG00000022285	Ywhaz	tyrosine 3-monooxygenase/tryptophan 5-monooxygenase activation protein, zeta polypeptide	NM_001253805	22631	NA	GO:0007049, GO:0007154, GO:0007165, GO:0009987, NA	-2.06341	2.23e-05	0.00480339
ENSMUSG00000075254	Heg1	heart development protein with EGF-like domains 1	NM_172934	77446	NA		-1.88863	2.2e-05	0.00480339
ENSMUSG00000062627	Mysm1	myb-like, SWIRM and MPN domains 1	NM_177239	320713	NA	GO:0003676, GO:0003677, GO:0003682, GO:0003700, GO:0003712, GO:0005488, GO:0006139, GO:0006351, GO:0006357, GO:0006366, GO:0008152, GO:0044238, GO:0000988, GO:0000989, GO:0001071, GO:0005515, GO:0016070, GO:0019219, GO:0050789, GO:0065007	-3.5271	2.31e-05	0.00483219
ENSMUSG00000033713	Foxn3	forkhead box N3	NM_183186	71375	NA	NA	-2.32622	2.3e-05	0.00483219
ENSMUSG00000040225	Prrc2c	proline-rich coiled-coil 2C	NM_001081290	226562	NA	GO:0002376, GO:0009987, GO:0030097, GO:0030154, GO:0032501, GO:0032502, GO:0044707, GO:0048731	-1.66465	2.44e-05	0.0050222
ENSMUSG00000028580	Pum1	pumilio RNA-binding family member 1	NM_001159603	80912	NA	GO:0003676, GO:0003723, GO:0003729, GO:0005488, GO:0006139, GO:0006397, GO:0006412, GO:0008135, GO:0008152, GO:0016070, GO:0019538, GO:0044238	-3.28923	2.55e-05	0.005092
ENSMUSG00000054604	Cggbp1	CGG triplet repeat binding protein 1	NM_001357416	106143	NA	NA	-2.31383	2.55e-05	0.005092
ENSMUSG00000026712	Mrc1	mannose receptor, C type 1	NM_008625	17533	NA	GO:0002376, GO:0004872, GO:0006810, GO:0006886, GO:0006897, GO:0006898, GO:0006909, GO:0015031, GO:0016192, GO:0051179	-2.6972	2.83e-05	0.00548358
ENSMUSG00000027639	Samhd1	SAM domain and HD domain, 1	NM_001139520	56045	NA	GO:0003824, GO:0006139, GO:0006796, GO:0006807, GO:0008152, GO:0009056, GO:0009987, GO:0016787, GO:0016788, GO:0044238	-2.06712	2.82e-05	0.00548358
ENSMUSG00000031592	Pcm1	pericentriolar material 1	NM_023662	18536	NA	GO:0005622, GO:0005815, GO:0005856, GO:0006996, GO:0007010, GO:0008104, GO:0009653, GO:0009987, GO:0016043, GO:0032502, GO:0032989, GO:0043226, GO:0044085, GO:0044464, GO:0051179, GO:0065007, GO:0071840	-1.67222	2.94e-05	0.0056121
ENSMUSG00000028820	Sfpq	splicing factor proline/glutamine rich (polypyrimidine tract binding protein associated)	NM_023603	71514	NA	GO:0000375, GO:0000398, GO:0003676, GO:0005488, GO:0005622, GO:0005634, GO:0006139, GO:0006397, GO:0006807, GO:0008152, GO:0008380, GO:0009987, GO:0016070, GO:0043226, GO:0044238, GO:0044464	-1.69039	3.27e-05	0.00608757
ENSMUSG00000045962	Wnk1	WNK lysine deficient protein kinase 1	NM_001037155	232341	NA	GO:0003824, GO:0004672, GO:0005622, GO:0005737, GO:0005829, GO:0006464, GO:0006468, GO:0006796, GO:0007154, GO:0007165, GO:0008152, GO:0009987, GO:0016301, GO:0016740, GO:0019538, GO:0035556, GO:0044238, GO:0044464, GO:0050789, GO:0050896, GO:0065007	-1.61991	3.28e-05	0.00608757
ENSMUSG00000037922	Bank1	B cell scaffold protein with ankyrin repeats 1	NM_001033350	242248	NA	NA	-1.58984	3.35e-05	0.00612714
ENSMUSG00000028057	Rit1	Ras-like without CAAX 1	NM_001163310	19769	NA	GO:0000165, GO:0003008, GO:0003824, GO:0003924, GO:0005488, GO:0005515, GO:0006810, GO:0006886, GO:0006897, GO:0006898, GO:0007154, GO:0007155, GO:0007165, GO:0007166, GO:0007186, GO:0007249, GO:0007267, GO:0007268, GO:0009987, GO:0015031, GO:0016192, GO:0016787, GO:0035556, GO:0050877, GO:0008152, GO:0051179	-4.30825	3.45e-05	0.00613884
ENSMUSG00000041417	Pik3r1	phosphoinositide-3-kinase regulatory subunit 1	NM_001024955	18708	NA	GO:0003824, GO:0005488, GO:0005515, GO:0005622, GO:0005737, GO:0005829, GO:0006629, GO:0006644, GO:0006796, GO:0007154, GO:0007165, GO:0007166, GO:0007169, GO:0008152, GO:0009058, GO:0009719, GO:0009987, GO:0016301, GO:0016740, GO:0019207, GO:0019220, GO:0030234, GO:0032991, GO:0043234, GO:0044238, GO:0044464, GO:0050789, GO:0050790, GO:0050896, GO:0065007, GO:0065009	-1.85664	3.45e-05	0.00613884
ENSMUSG00000028431	Elp1	elongator complex protein 1	NM_026079	230233	NA	GO:0005488, GO:0005515, GO:0008047, GO:0008104, GO:0008105, GO:0009987, GO:0019207, GO:0019209, GO:0030234, GO:0050896, GO:0051179, GO:0003824, GO:0008152, GO:0016301, GO:0016740, GO:0050790, GO:0065007, GO:0065009	-4.40344	3.64e-05	0.0062769
ENSMUSG00000021366	Hivep1	human immunodeficiency virus type I enhancer binding protein 1	NM_007772	110521	NA		-2.32955	3.81e-05	0.0062769
ENSMUSG00000004980	Hnrnpa2b1	heterogeneous nuclear ribonucleoprotein A2/B1	NM_016806	53379	NA	NA	-2.2239	3.8e-05	0.0062769
ENSMUSG00000004677	Myo9b	myosin IXb	NM_001142322	17925	NA		-1.66152	3.82e-05	0.0062769
ENSMUSG00000037364	Srrt	serrate RNA effector molecule homolog (Arabidopsis)	NM_001109909	83701	NA	GO:0009636, GO:0050896	-1.57829	3.72e-05	0.0062769
ENSMUSG00000030966	Trim21	tripartite motif-containing 21	NM_001082552	20821	NA		-4.76864	3.94e-05	0.00639395
ENSMUSG00000036712	Cyld	CYLD lysine 63 deubiquitinase	NM_001128169	74256	NA	GO:0003735, GO:0003824, GO:0005198, GO:0005622, GO:0005737, GO:0005829, GO:0006412, GO:0006464, GO:0008152, GO:0008233, GO:0008234, GO:0009058, GO:0009987, GO:0016787, GO:0019538, GO:0044238, GO:0044464	-3.03488	4.15e-05	0.00648849
ENSMUSG00000027751	Supt20	suppressor of Ty 20	NM_001358015	56790	NA	NA	-2.70457	4.09e-05	0.00648849
ENSMUSG00000006498	Ptbp1	polypyrimidine tract binding protein 1	NM_001077363	19205	NA		-2.43139	4.19e-05	0.00648849
ENSMUSG00000020189	Osbpl8	oxysterol binding protein-like 8	NM_001003717	237542	NA	NA	-2.41007	4.1e-05	0.00648849
ENSMUSG00000029231	Pdgfra	platelet derived growth factor receptor, alpha polypeptide	NM_001083316	18595	NA	NA	-5.01371	4.45e-05	0.00679079
ENSMUSG00000038437	Mllt6	myeloid/lymphoid or mixed-lineage leukemia; translocated to, 6	NM_139311	246198	NA	GO:0003676, GO:0003677, GO:0003700, GO:0005488, GO:0006139, GO:0006351, GO:0006366, GO:0006367, GO:0008152, GO:0044238, NA	-1.54097	4.49e-05	0.00679079
ENSMUSG00000058318	Phf21a	PHD finger protein 21A	NM_001109690	192285	NA	GO:0005622, GO:0005634, GO:0005654, GO:0006139, GO:0006351, GO:0006357, GO:0006366, GO:0006807, GO:0008152, GO:0009058, GO:0009987, GO:0016070, GO:0019219, GO:0032991, GO:0043226, GO:0043234, GO:0044238, GO:0044464, GO:0050789, GO:0065007, NA	-2.20891	4.57e-05	0.0068331
ENSMUSG00000027366	Sppl2a	signal peptide peptidase like 2A	NM_023220	66552	NA	GO:0005622, GO:0005737, GO:0005764, GO:0005773, GO:0005783, GO:0005794, GO:0016020, GO:0016021, GO:0016023, GO:0042175, GO:0043226, GO:0044464, NA	-3.45371	4.72e-05	0.00696767
ENSMUSG00000026288	Inpp5d	inositol polyphosphate-5-phosphatase D	NM_001110192	16331	NA	GO:0005975, GO:0005996, GO:0006629, GO:0006644, GO:0006796, GO:0006810, GO:0006886, GO:0006897, GO:0006898, GO:0008152, GO:0009987, GO:0015031, GO:0016192, GO:0044238, GO:0051179	-2.85909	4.83e-05	0.00696767
ENSMUSG00000022969	Il10rb	interleukin 10 receptor, beta	NM_008349	16155	NA		-2.03037	4.87e-05	0.00696767
ENSMUSG00000040270	Bach2	BTB and CNC homology, basic leucine zipper transcription factor 2	NM_001109661	12014	NA	GO:0001071, GO:0003676, GO:0003677, GO:0003700, GO:0003824, GO:0004842, GO:0005488, GO:0005622, GO:0005634, GO:0006139, GO:0006351, GO:0006366, GO:0006464, GO:0006807, GO:0008152, GO:0009058, GO:0009987, GO:0016070, GO:0016874, GO:0019219, GO:0019538, GO:0032991, GO:0043226, GO:0043234, GO:0044238, GO:0044464, GO:0050789, GO:0065007	-1.9906	4.83e-05	0.00696767
ENSMUSG00000033964	Zbtb41	zinc finger and BTB domain containing 41	NM_172643	226470	NA	NA	-5.0391	4.99e-05	0.00706443
ENSMUSG00000014355	Anapc1	anaphase promoting complex subunit 1	NM_008569	17222	NA	GO:0003824, GO:0006508, GO:0007049, GO:0008152, GO:0009987, GO:0016874, GO:0019538, GO:0044238	-2.74313	5.41e-05	0.0075735
ENSMUSG00000020850	Prpf8	pre-mRNA processing factor 8	NM_138659	192159	NA	GO:0000375, GO:0000398, GO:0003676, GO:0003723, GO:0003824, GO:0005488, GO:0005622, GO:0005634, GO:0006139, GO:0006397, GO:0006807, GO:0008152, GO:0008380, GO:0009987, GO:0016043, GO:0016070, GO:0030529, GO:0032991, GO:0043226, GO:0043234, GO:0044085, GO:0044238, GO:0044464, GO:0071840	-2.13652	5.68e-05	0.00780258
ENSMUSG00000034994	Eef2	eukaryotic translation elongation factor 2	NM_007907	13629	NA	GO:0003676, GO:0003723, GO:0003746, GO:0003824, GO:0003924, GO:0005488, GO:0005622, GO:0006139, GO:0006412, GO:0006796, GO:0006807, GO:0008135, GO:0008152, GO:0009056, GO:0009058, GO:0009987, GO:0016462, GO:0016787, GO:0019538, GO:0044238, GO:0044464	-1.75204	5.69e-05	0.00780258
ENSMUSG00000029823	Luc7l2	LUC7-like 2 (S. cerevisiae)	NM_001170848	192196	NA	GO:0000375, GO:0000398, GO:0003676, GO:0003723, GO:0003729, GO:0005488, GO:0005622, GO:0005634, GO:0006139, GO:0006397, GO:0006807, GO:0008152, GO:0008380, GO:0009987, GO:0016043, GO:0016070, GO:0030529, GO:0032991, GO:0043226, GO:0044085, GO:0044238, GO:0044464, GO:0071840	-1.41964	6.14e-05	0.00824951
ENSMUSG00000030536	Iqgap1	IQ motif containing GTPase activating protein 1	NM_016721	29875	NA	GO:0005083, GO:0005488, GO:0005515, GO:0007049, GO:0007154, GO:0007165, GO:0009987, GO:0030234, GO:0035556, NA	-1.70744	6.51e-05	0.0086584
ENSMUSG00000037685	Atp8a1	ATPase, aminophospholipid transporter (APLT), class I, type 8A, member 1	NM_001038999	11980	NA	GO:0003824, GO:0005215, GO:0005319, GO:0005622, GO:0005886, GO:0006139, GO:0006796, GO:0006807, GO:0006810, GO:0006811, GO:0006820, GO:0006869, GO:0006996, GO:0008152, GO:0009056, GO:0009987, GO:0016020, GO:0016043, GO:0016192, GO:0016462, GO:0016787, GO:0043226, GO:0044238, GO:0044464, GO:0051179, GO:0065007, GO:0071840	-2.6369	6.66e-05	0.00876004
ENSMUSG00000034484	Snx2	sorting nexin 2	NM_001357463	67804	NA	GO:0005488, GO:0005622, GO:0005737, GO:0005768, GO:0006810, GO:0006897, GO:0006996, GO:0008289, GO:0009987, GO:0016020, GO:0016043, GO:0016192, GO:0043226, GO:0044464, GO:0051179, GO:0071840, NA	-2.03288	6.95e-05	0.00905988
ENSMUSG00000028053	Ash1l	ASH1 like histone lysine methyltransferase	NM_138679	192195	NA	NA	-1.81385	7.16e-05	0.00915178
ENSMUSG00000063286	Gm8995	predicted gene 8995	XR_001778251	668139	NA		-1.76955	7.1e-05	0.00915178
ENSMUSG00000013846	St3gal1	ST3 beta-galactoside alpha-2,3-sialyltransferase 1	NM_001033487	20442	NA	GO:0003824, GO:0005622, GO:0005737, GO:0005794, GO:0005975, GO:0006464, GO:0006486, GO:0006790, GO:0006807, GO:0008152, GO:0009058, GO:0009987, GO:0016020, GO:0016740, GO:0016757, GO:0019538, GO:0043226, GO:0044238, GO:0044464, NA	-2.77048	7.27e-05	0.00919973
ENSMUSG00000044864	Ankrd50	ankyrin repeat domain 50	NM_001033198	99696	NA		-4.7333	8.35e-05	0.00960705
ENSMUSG00000034709	Ppp1r21	protein phosphatase 1, regulatory subunit 21	NM_028658	73825	NA	NA	-3.55759	7.76e-05	0.00960705
ENSMUSG00000022967	Ifnar1	interferon (alpha and beta) receptor 1	NM_010508	15975	NA	GO:0004871, GO:0004872, GO:0004896, GO:0005488, GO:0005515, GO:0005886, GO:0007154, GO:0007165, GO:0007166, GO:0009987, GO:0016020, GO:0016021, GO:0019221, GO:0044464, GO:0050789, GO:0050896, GO:0065007, NA	-3.47771	8.13e-05	0.00960705
ENSMUSG00000070372	Capza1	capping protein (actin filament) muscle Z-line, alpha 1	NM_001355044	12340	NA	GO:0003779, GO:0005198, GO:0005200, GO:0005488, GO:0005515, GO:0005622, GO:0005856, GO:0008092, GO:0009653, GO:0009987, GO:0015629, GO:0016043, GO:0032502, GO:0032989, GO:0043226, GO:0044464, GO:0071840	-3.33296	7.88e-05	0.00960705
ENSMUSG00000041638	Gcn1	GCN1 activator of EIF2AK4	NM_172719	231659	NA	GO:0005488, GO:0005515, GO:0006412, GO:0006464, GO:0008152, GO:0019207, GO:0019538, GO:0030234, GO:0044238, GO:0003824, GO:0016301, GO:0016740, GO:0050790, GO:0065007, GO:0065009	-3.06996	8.03e-05	0.00960705
ENSMUSG00000033392	Clasp2	CLIP associating protein 2	NM_001081960	76499	NA	GO:0005198, GO:0007049, GO:0007067, GO:0009987	-2.65263	8.24e-05	0.00960705
ENSMUSG00000041642	Kif21b	kinesin family member 21B	NM_001039472	16565	NA	GO:0003774, GO:0003777, GO:0003824, GO:0005622, GO:0005856, GO:0006139, GO:0006796, GO:0006807, GO:0006928, GO:0008152, GO:0009056, GO:0009987, GO:0016462, GO:0016787, GO:0032991, GO:0043226, GO:0043234, GO:0044238, GO:0044464	-2.06403	8.39e-05	0.00960705
ENSMUSG00000057329	Bcl2	B cell leukemia/lymphoma 2	NM_009741	12043	NA	GO:0005488, GO:0005515, GO:0005622, GO:0005737, GO:0005739, GO:0006915, GO:0006950, GO:0007154, GO:0007165, GO:0007166, GO:0008219, GO:0009987, GO:0016020, GO:0016265, GO:0035556, GO:0043066, GO:0043226, GO:0044464, GO:0050789, GO:0050896, GO:0065007, GO:0032502	-1.94476	8.04e-05	0.00960705
ENSMUSG00000034652	Cd300a	CD300A molecule	NM_001347654	217303	NA	GO:0004872, GO:0006810, GO:0006886, GO:0006897, GO:0006898, GO:0015031, GO:0016192, GO:0050896	-4.82651	8.78e-05	0.00978351
ENSMUSG00000032393	Dpp8	dipeptidylpeptidase 8	NM_028906	74388	NA	GO:0003824, GO:0006464, GO:0006473, GO:0006508, GO:0008152, GO:0008233, GO:0008236, GO:0016787, GO:0019538, GO:0044238, NA	-2.7401	8.8e-05	0.00978351
ENSMUSG00000027012	Dync1i2	dynein cytoplasmic 1 intermediate chain 2	NM_001198872	13427	NA	GO:0005198, GO:0005200, GO:0005622, GO:0005856, GO:0005874, GO:0006139, GO:0006403, GO:0006810, GO:0006886, GO:0007049, GO:0008152, GO:0009987, GO:0015031, GO:0016043, GO:0016192, GO:0044238, GO:0051179, GO:0032991, GO:0043226, GO:0043234, GO:0044464, GO:0071840	-2.58688	8.69e-05	0.00978351
ENSMUSG00000031320	Rps4x	ribosomal protein S4, X-linked	NM_009094	20102	NA	GO:0003735, GO:0005198, GO:0005622, GO:0005737, GO:0005829, GO:0005840, GO:0006412, GO:0008152, GO:0009058, GO:0009987, GO:0019538, GO:0030529, GO:0032991, GO:0043226, GO:0044238, GO:0044464	-1.87403	8.85e-05	0.00978351
ENSMUSG00000034940	Synrg	synergin, gamma	NM_001115009	217030	NA	NA	-3.51429	9.1e-05	0.00989563
ENSMUSG00000021939	Ctsb	cathepsin B	NM_007798	13030	NA	GO:0003824, GO:0005576, GO:0005615, GO:0005622, GO:0005737, GO:0005764, GO:0005773, GO:0006508, GO:0008152, GO:0008233, GO:0008234, GO:0009056, GO:0009987, GO:0016787, GO:0019538, GO:0043226, GO:0044238, GO:0044464	-2.07166	9.1e-05	0.00989563
ENSMUSG00000026113	Inpp4a	inositol polyphosphate-4-phosphatase, type I	NM_001290797	269180	NA	GO:0003824, GO:0005622, GO:0005737, GO:0006629, GO:0006644, GO:0006796, GO:0007154, GO:0007165, GO:0008152, GO:0009058, GO:0009987, GO:0016787, GO:0016788, GO:0016791, GO:0044238, GO:0044464, GO:0050789, GO:0050896, GO:0065007	-2.74867	9.28e-05	0.009939
ENSMUSG00000019802	Sec63	SEC63-like (S. cerevisiae)	NM_001359283	140740	NA	NA	-2.60241	9.44e-05	0.009939
ENSMUSG00000030138	Bms1	BMS1, ribosome biogenesis factor	NM_194339	213895	NA	GO:0000166, GO:0003676, GO:0003723, GO:0003824, GO:0003924, GO:0005488, GO:0005622, GO:0006139, GO:0006796, GO:0006807, GO:0008152, GO:0009056, GO:0009987, GO:0016070, GO:0016072, GO:0016462, GO:0016787, GO:0030529, GO:0032991, GO:0044085, GO:0044238, GO:0044464, GO:0071840	-2.48116	9.42e-05	0.009939
ENSMUSG00000031540	Kat6a	K(lysine) acetyltransferase 6A	NM_001081149	244349	NA		-1.87948	9.36e-05	0.009939
ENSMUSG00000058793	Cds2	CDP-diacylglycerol synthase (phosphatidate cytidylyltransferase) 2	NM_001291039	110911	NA	GO:0003824, GO:0005622, GO:0005737, GO:0005783, GO:0006629, GO:0006644, GO:0006796, GO:0008152, GO:0009058, GO:0009987, GO:0016020, GO:0016740, GO:0016779, GO:0042175, GO:0043226, GO:0044238, GO:0044464	-2.23367	9.72e-05	0.010156
ENSMUSG00000069833	Ahnak	AHNAK nucleoprotein (desmoyokin)	NM_001039959	66395	NA	NA	-1.76167	0.000106686	0.0109695
ENSMUSG00000028284	Map3k7	mitogen-activated protein kinase kinase kinase 7	NM_009316	26409	NA	NA	-3.76238	0.000111951	0.0112409
ENSMUSG00000034116	Vav1	vav 1 oncogene	NM_001163815	22324	NA	GO:0000165, GO:0002376, GO:0003008, GO:0005083, GO:0005085, GO:0005102, GO:0005488, GO:0005515, GO:0006955, GO:0006968, GO:0007154, GO:0007165, GO:0007166, GO:0007186, GO:0007254, GO:0009987, GO:0019722, GO:0019724, GO:0030234, GO:0035556, GO:0050877, GO:0050896, GO:0003824, GO:0008152, GO:0050790, GO:0065007, GO:0065009	-2.21948	0.000112491	0.0112409
ENSMUSG00000054823	Nsd3	nuclear receptor binding SET domain protein 3	NM_001001735	234135	NA	NA	-1.13886	0.000110796	0.0112409
ENSMUSG00000029804	Herc3	hect domain and RLD 3	NM_001361966	73998	NA	GO:0005622, GO:0005737, GO:0006464, GO:0008152, GO:0009987, GO:0019538, GO:0044238, GO:0044464	-5.06114	0.000114617	0.0112737
ENSMUSG00000038147	Cd84	CD84 antigen	NM_001252472	12523	NA	GO:0000165, GO:0002376, GO:0003824, GO:0004672, GO:0004872, GO:0005102, GO:0005488, GO:0005515, GO:0006464, GO:0006468, GO:0006796, GO:0006955, GO:0006968, GO:0007154, GO:0007155, GO:0007165, GO:0007267, GO:0008152, GO:0009987, GO:0016301, GO:0016337, GO:0016740, GO:0019538, GO:0019724, GO:0035556, GO:0044238, GO:0050896, GO:0022610	-1.76363	0.000114785	0.0112737
ENSMUSG00000021938	Pspc1	paraspeckle protein 1	NM_001360420	66645	NA	GO:0000375, GO:0000398, GO:0003676, GO:0003677, GO:0005488, GO:0005622, GO:0005634, GO:0006139, GO:0006351, GO:0006397, GO:0006807, GO:0008152, GO:0008380, GO:0009058, GO:0009987, GO:0016070, GO:0019219, GO:0043226, GO:0044238, GO:0044464, GO:0050789, GO:0065007	-2.17333	0.000117812	0.0114797
ENSMUSG00000003316	Glg1	golgi apparatus protein 1	NM_001368315	20340	NA	NA	-2.07157	0.000118627	0.0114797
ENSMUSG00000036006	Ripor2	RHO family interacting cell polarization regulator 2	NM_001080381	193385	NA	NA	-1.76798	0.000119635	0.0114928
ENSMUSG00000057530	Ece1	endothelin converting enzyme 1	NM_001369177	230857	NA	GO:0003008, GO:0003824, GO:0006508, GO:0007154, GO:0007165, GO:0007166, GO:0008152, GO:0008233, GO:0008237, GO:0009987, GO:0016787, GO:0019538, GO:0044238, GO:0050789, NA	-3.40774	0.000121665	0.0116031
ENSMUSG00000025199	Chuk	conserved helix-loop-helix ubiquitous kinase	NM_001162410	12675	NA		-3.4283	0.000125082	0.0117586
ENSMUSG00000020422	Tns3	tensin 3	NM_001083587	319939	NA	GO:0002376, GO:0003824, GO:0004721, GO:0006464, GO:0006468, GO:0006629, GO:0006644, GO:0006915, GO:0006917, GO:0007049, GO:0007154, GO:0007155, GO:0007165, GO:0008152, GO:0009987, GO:0016787, GO:0016788, GO:0016791, GO:0019538, GO:0044238, GO:0006796	-1.74437	0.000124544	0.0117586
ENSMUSG00000032119	Hinfp	histone H4 transcription factor	NM_172162	102423	NA	GO:0003676, GO:0003677, GO:0003700, GO:0005488, NA	-4.53287	0.000128188	0.0118446
ENSMUSG00000021669	Col4a3bp	collagen, type IV, alpha 3 (Goodpasture antigen) binding protein	NM_001164222	68018	NA	GO:0006629, GO:0006810, GO:0006869, GO:0008152, GO:0044238, GO:0051179	-2.76822	0.000128697	0.0118446
ENSMUSG00000040549	Ckap5	cytoskeleton associated protein 5	NM_001165989	75786	NA	GO:0005198, GO:0005200, GO:0005488, GO:0005515, GO:0005622, GO:0005856, GO:0005874, GO:0007049, GO:0008017, GO:0008092, GO:0009987, GO:0016043, GO:0032991, GO:0043226, GO:0043234, GO:0044464, GO:0071840	-2.71644	0.000126913	0.0118446
ENSMUSG00000022141	Nipbl	NIPBL cohesin loading factor	NM_027707	71175	NA	GO:0003676, GO:0003682, GO:0005488, GO:0006139, GO:0006259, GO:0006281, GO:0006325, GO:0006996, GO:0008152, GO:0009987, GO:0016043, GO:0044238, GO:0071840	-1.50631	0.00013032	0.0119107
ENSMUSG00000026031	Cflar	CASP8 and FADD-like apoptosis regulator	NM_001289704	12633	NA	GO:0003824, GO:0005622, GO:0005737, GO:0006915, GO:0007154, GO:0007165, GO:0007166, GO:0008152, GO:0008219, GO:0008233, GO:0008234, GO:0009987, GO:0016265, GO:0016787, GO:0044464, GO:0050789, GO:0050896, GO:0065007, GO:0032502	-2.02913	0.000131494	0.0119351
ENSMUSG00000001280	Sp1	trans-acting transcription factor 1	NM_013672	20683	NA	GO:0000981, GO:0001071, GO:0003676, GO:0003677, GO:0003700, GO:0005488, GO:0005622, GO:0005634, GO:0006139, GO:0006351, GO:0006357, GO:0006366, GO:0006807, GO:0008152, GO:0009058, GO:0009987, GO:0016070, GO:0019219, GO:0043226, GO:0044238, GO:0044464, GO:0050789, GO:0065007	-2.74788	0.000132847	0.0119754
ENSMUSG00000026812	Tsc1	tuberous sclerosis 1	NM_001289575	64930	NA	GO:0003824, GO:0003924, GO:0005622, GO:0005737, GO:0005829, GO:0006139, GO:0006796, GO:0006807, GO:0006996, GO:0007010, GO:0007049, GO:0007154, GO:0007165, GO:0007166, GO:0007169, GO:0008152, GO:0009056, GO:0009719, GO:0009987, GO:0016043, GO:0016462, GO:0016787, GO:0019219, GO:0019220, GO:0030234, GO:0032991, GO:0035556, GO:0043234, GO:0044238, GO:0044464, GO:0050789, GO:0050790, GO:0050896, GO:…	-4.63998	0.000136332	0.0121274
ENSMUSG00000022201	Zfr	zinc finger RNA binding protein	NM_001358823	22763	NA	GO:0000003, GO:0002376, GO:0003008, GO:0003676, GO:0003677, GO:0003723, GO:0003729, GO:0003824, GO:0005488, GO:0005515, GO:0006139, GO:0006144, GO:0006397, GO:0006403, GO:0006810, GO:0006915, GO:0007049, GO:0007276, GO:0007283, GO:0007389, GO:0008047, GO:0008152, GO:0009948, GO:0009987, GO:0015931, GO:0016070, GO:0016787, GO:0019207, GO:0019209, GO:0019239, GO:0019538, GO:0030234, GO:0032502, GO:…	-2.50914	0.000137078	0.0121274
ENSMUSG00000068823	Csde1	cold shock domain containing E1, RNA binding	NM_001161854	229663	NA	NA	-1.76585	0.000137298	0.0121274
ENSMUSG00000039298	Cdk5rap2	CDK5 regulatory subunit associated protein 2	NM_001313762	214444	NA	GO:0003008, GO:0003774, GO:0005198, GO:0005200, GO:0005488, GO:0005515, GO:0005622, GO:0005886, GO:0006810, GO:0006886, GO:0006936, GO:0007049, GO:0007399, GO:0007498, GO:0007600, GO:0007605, GO:0009653, GO:0009987, GO:0015031, GO:0016192, GO:0030234, GO:0048731, GO:0050877, GO:0003824, GO:0008152, GO:0016020, GO:0016462, GO:0016787, GO:0044464, GO:0050790, GO:0051179, GO:0065007, GO:0065009	-3.49243	0.000141435	0.0123117
ENSMUSG00000005413	Hmox1	heme oxygenase 1	NM_010442	15368	NA	GO:0003824, GO:0006778, GO:0008152, GO:0016491, GO:0006807	-2.06808	0.000142192	0.0123117
ENSMUSG00000055065	Ddx17	DEAD (Asp-Glu-Ala-Asp) box polypeptide 17	NM_001040187	67040	NA	GO:0000375, GO:0000398, GO:0003724, GO:0003824, GO:0004386, GO:0005622, GO:0005634, GO:0005730, GO:0005737, GO:0006139, GO:0006351, GO:0006397, GO:0006796, GO:0006807, GO:0008152, GO:0008380, GO:0009056, GO:0009058, GO:0009987, GO:0016070, GO:0016462, GO:0016787, GO:0019219, GO:0043226, GO:0044238, GO:0044464, GO:0050789, GO:0065007	-1.89445	0.000145934	0.0125532
ENSMUSG00000007891	Ctsd	cathepsin D	NM_009983	13033	NA	GO:0003824, GO:0004190, GO:0006508, GO:0008152, GO:0008233, GO:0009056, GO:0016787, GO:0019538, GO:0044238	-1.9659	0.000147968	0.0126455
ENSMUSG00000003119	Cdk12	cyclin-dependent kinase 12	NM_001109626	69131	NA	GO:0003824, GO:0004672, GO:0004715, GO:0005975, GO:0005976, GO:0005977, GO:0006464, GO:0006468, GO:0007049, GO:0007067, GO:0007154, GO:0007165, GO:0007166, GO:0007379, GO:0007389, GO:0007398, GO:0007399, GO:0007498, GO:0008152, GO:0009790, GO:0009987, GO:0016301, GO:0016740, GO:0019538, GO:0032502, GO:0035556, GO:0044238, GO:0048731	-1.96257	0.000149913	0.0126704
ENSMUSG00000035697	Arhgap45	Rho GTPase activating protein 45	NM_001142701	70719	NA	GO:0005083, GO:0005488, GO:0005515, GO:0030234, NA	-1.24825	0.000150185	0.0126704
ENSMUSG00000022855	Senp2	SUMO/sentrin specific peptidase 2	NM_001357424	75826	NA	GO:0003824, GO:0005622, GO:0005634, GO:0006464, GO:0008152, GO:0008233, GO:0008234, GO:0009987, GO:0016787, GO:0019538, GO:0043226, GO:0044238, GO:0044464, NA	-2.71242	0.000156156	0.0130074
ENSMUSG00000020340	Cyfip2	cytoplasmic FMR1 interacting protein 2	NM_001252459	76884	NA	GO:0005083, GO:0005488, GO:0005515, GO:0007154, GO:0007165, GO:0009987, GO:0030234, GO:0003824, GO:0008152, GO:0050790, GO:0065007, GO:0065009	-1.99131	0.000155598	0.0130074
ENSMUSG00000002455	Prpf6	pre-mRNA splicing factor 6	NM_133701	68879	NA	GO:0000375, GO:0000398, GO:0005622, GO:0005634, GO:0006139, GO:0006397, GO:0006807, GO:0008152, GO:0008380, GO:0009987, GO:0016043, GO:0016070, GO:0030529, GO:0032991, GO:0043226, GO:0043234, GO:0044085, GO:0044238, GO:0044464, GO:0071840	-2.76187	0.000160586	0.0132923
ENSMUSG00000024811	Tnks2	tankyrase, TRF1-interacting ankyrin-related ADP-ribose polymerase 2	NM_001163635	74493	NA	NA	-2.12338	0.000162592	0.0133742
ENSMUSG00000024063	Lbh	limb-bud and heart	NM_029999	77889	NA	NA	-2.62669	0.000165176	0.013419
ENSMUSG00000024725	Ostf1	osteoclast stimulating factor 1	NM_017375	20409	NA	NA	-2.08734	0.000164215	0.013419
ENSMUSG00000079109	Pms2	PMS1 homolog2, mismatch repair system component	NM_008886	18861	NA		-5.19385	0.0001699	0.0135483
ENSMUSG00000022637	Cblb	Casitas B-lineage lymphoma b	NM_001033238	208650	NA	GO:0003824, GO:0009987, GO:0016874, GO:0008152	-2.77163	0.000170885	0.0135483
ENSMUSG00000026374	Tsn	translin	NM_011650	22099	NA	GO:0005622, GO:0005634, GO:0043226, GO:0044464, NA	-4.41782	0.000174303	0.0137366
ENSMUSG00000086503	Xist	inactive X specific transcripts	NR_001463	213742	NA		-1.80996	0.000176938	0.0138612
ENSMUSG00000047888	Tnrc6b	trinucleotide repeat containing 6b	NM_144812	213988	NA	NA	-1.2486	0.000182349	0.0142005
ENSMUSG00000028514	Usp24	ubiquitin specific peptidase 24	NM_183225	329908	NA	NA	-2.59025	0.000184489	0.0142129
ENSMUSG00000039158	Akna	AT-hook transcription factor	NM_001045514	100182	NA	NA	-1.73126	0.000184668	0.0142129
ENSMUSG00000053541	NA	NA	NA	NA	NA		-2.01395	0.000186746	0.0142893
ENSMUSG00000000078	Klf6	Kruppel-like factor 6	NM_011803	23849	NA		-2.79444	0.000190603	0.0144168
ENSMUSG00000040725	Hnrnpul1	heterogeneous nuclear ribonucleoprotein U-like 1	NM_001360789	232989	NA	NA	-1.41619	0.000189917	0.0144168
ENSMUSG00000015243	Abca1	ATP-binding cassette, sub-family A (ABC1), member 1	NM_013454	11303	NA	GO:0003824, GO:0005215, GO:0005622, GO:0006139, GO:0006796, GO:0006807, GO:0006810, GO:0006869, GO:0008152, GO:0009056, GO:0009987, GO:0016462, GO:0016787, GO:0022857, GO:0042626, GO:0043226, GO:0044238, GO:0044464, GO:0051179	-1.91755	0.000195481	0.0146178
ENSMUSG00000036526	Card11	caspase recruitment domain family, member 11	NM_175362	108723	NA	GO:0009987, NA	-1.36197	0.000195227	0.0146178
ENSMUSG00000026159	Agfg1	ArfGAP with FG repeats 1	NM_001310713	15463	NA	GO:0003676, GO:0005083, GO:0005488, GO:0005515, GO:0009987, GO:0030234, GO:0003824, GO:0008152, GO:0050790, GO:0065007, GO:0065009	-2.89173	0.000200054	0.014709
ENSMUSG00000014498	Ankrd52	ankyrin repeat domain 52	NM_172790	237615	NA	NA	-2.70802	0.000199941	0.014709
ENSMUSG00000024587	Nars	asparaginyl-tRNA synthetase	NM_001142950	70223	NA	GO:0003676, GO:0003723, GO:0003824, GO:0004812, GO:0005488, GO:0006412, GO:0006418, GO:0008152, GO:0016874, GO:0019538, GO:0044238	-2.29893	0.000199055	0.014709
ENSMUSG00000022139	Mbnl2	muscleblind like splicing factor 2	NM_001360376	105559	NA	GO:0003676, GO:0003677, GO:0003690, GO:0005488, GO:0007498, GO:0007517, GO:0032502, GO:0048731, NA	-2.10484	0.000203459	0.0147941
ENSMUSG00000029580	Actb	actin, beta	NM_007393	11461	NA	GO:0005198, GO:0005200, GO:0005622, GO:0006810, GO:0006886, GO:0006887, GO:0006897, GO:0007049, GO:0009987, GO:0015031, GO:0016192, NA	-1.56572	0.000203167	0.0147941
ENSMUSG00000057193	Slc44a2	solute carrier family 44, member 2	NM_001199186	68682	NA	GO:0005215, GO:0006810, GO:0022857, GO:0051179	-2.2035	0.000204954	0.0148055
ENSMUSG00000061353	Cxcl12	chemokine (C-X-C motif) ligand 12	NM_001012477	20315	NA	GO:0005102, GO:0005125, GO:0005126, GO:0005488, GO:0005515, GO:0005886, GO:0006928, GO:0007154, GO:0007165, GO:0007166, GO:0007399, GO:0007610, GO:0008009, GO:0009605, GO:0009653, GO:0009987, GO:0016020, GO:0016043, GO:0019221, GO:0030154, GO:0032501, GO:0032502, GO:0032989, GO:0040011, GO:0044464, GO:0044707, GO:0048731, GO:0050789, GO:0050896, GO:0051179, GO:0065007, GO:0071840	-2.19642	0.000205866	0.0148055
ENSMUSG00000033285	Wdr3	WD repeat domain 3	NM_001355657	269470	NA	GO:0003676, GO:0003723, GO:0005488, GO:0005622, GO:0005634, GO:0005730, GO:0006139, GO:0006807, GO:0008152, GO:0009987, GO:0016070, GO:0016072, GO:0030529, GO:0032991, GO:0043226, GO:0043234, GO:0044085, GO:0044238, GO:0044464, GO:0071840	-3.56277	0.000210535	0.0150014
ENSMUSG00000046434	Hnrnpa1	heterogeneous nuclear ribonucleoprotein A1	NM_001039129	15382	NA	NA	-1.29132	0.000211082	0.0150014
ENSMUSG00000006360	Crip1	cysteine-rich protein 1 (intestinal)	NM_007763	12925	NA	GO:0000003, GO:0002376, GO:0003723, GO:0005198, GO:0005200, GO:0005622, GO:0006139, GO:0006351, GO:0006357, GO:0006366, GO:0006915, GO:0006968, GO:0007276, GO:0007398, GO:0007399, GO:0007498, GO:0007517, GO:0008152, GO:0009653, GO:0009790, GO:0032502, GO:0032989, GO:0043066, GO:0044238, GO:0048731, GO:0050896, GO:0044464	-2.45124	0.00021417	0.0150376
ENSMUSG00000059981	Taok2	TAO kinase 2	NM_001163774	381921	NA	GO:0003824, GO:0004672, GO:0005622, GO:0005737, GO:0006464, GO:0006468, GO:0006796, GO:0006915, GO:0006950, GO:0007049, GO:0007154, GO:0007165, GO:0007399, GO:0008152, GO:0008219, GO:0009987, GO:0016265, GO:0016301, GO:0016740, GO:0019220, GO:0019538, GO:0032501, GO:0032502, GO:0035556, GO:0044238, GO:0044464, GO:0044707, GO:0048731, GO:0050789, GO:0050790, GO:0050896, GO:0051726, GO:0065007, GO:…	-1.73741	0.000214806	0.0150376
ENSMUSG00000046157	Tmem229b	transmembrane protein 229B	NM_001170401	268567	NA	NA	-3.26654	0.000217098	0.015069
ENSMUSG00000026924	Sec16a	SEC16 homolog A, endoplasmic reticulum export factor	NM_153125	227648	NA	NA	-2.4329	0.000218689	0.015069
ENSMUSG00000030084	Plxna1	plexin A1	NM_008881	18844	NA	GO:0003824, GO:0003924, GO:0006139, GO:0006796, GO:0006807, GO:0007155, GO:0007399, GO:0008152, GO:0009056, GO:0009653, GO:0009987, GO:0016043, GO:0016462, GO:0016787, GO:0019219, GO:0019220, GO:0022610, GO:0030154, GO:0032501, GO:0032502, GO:0032989, GO:0044238, GO:0044707, GO:0048731, GO:0050789, GO:0050790, GO:0065007, GO:0065009, GO:0071840, NA	-2.5694	0.000220544	0.0150881
ENSMUSG00000013629	Cad	carbamoyl-phosphate synthetase 2, aspartate transcarbamylase, and dihydroorotase	NM_001289522	69719	NA	GO:0003824, GO:0005622, GO:0005737, GO:0006520, GO:0006807, GO:0008152, GO:0008652, GO:0009058, GO:0009987, GO:0016874, GO:0044238, GO:0044464	-2.56214	0.00022126	0.0150881
ENSMUSG00000060671	Atp8b2	ATPase, class I, type 8B, member 2	NM_001081182	54667	NA	GO:0003824, GO:0005215, GO:0005319, GO:0005622, GO:0005737, GO:0005794, GO:0005886, GO:0006139, GO:0006796, GO:0006807, GO:0006810, GO:0006811, GO:0006820, GO:0006869, GO:0006996, GO:0008152, GO:0009056, GO:0009987, GO:0016020, GO:0016043, GO:0016462, GO:0016787, GO:0043226, GO:0044238, GO:0044464, GO:0051179, GO:0065007, GO:0071840	-2.6892	0.000222649	0.0151045
ENSMUSG00000026276	2020-09-02	septin 2	NM_001159717	18000	NA	GO:0000910, GO:0003824, GO:0003924, GO:0005198, GO:0005200, GO:0005488, GO:0005515, GO:0005622, GO:0005856, GO:0007049, GO:0007067, GO:0009987, GO:0016787, GO:0008152, GO:0043226, GO:0044464	-4.12677	0.000230914	0.0155849
ENSMUSG00000026222	Sp100	nuclear antigen Sp100	NM_001313712	20684	NA	NA	-1.5198	0.000234085	0.0157183
ENSMUSG00000018547	Pip4k2b	phosphatidylinositol-5-phosphate 4-kinase, type II, beta	NM_054051	108083	NA	GO:0003824, GO:0006629, GO:0006644, GO:0008152, GO:0009987, GO:0016301, GO:0016740, GO:0044238	-2.65246	0.00023782	0.0158078
ENSMUSG00000020315	Sptbn1	spectrin beta, non-erythrocytic 1	NM_009260	20742	NA	GO:0003779, GO:0005198, GO:0005200, GO:0005488, GO:0005515, GO:0005622, GO:0008092, GO:0009653, GO:0009987, GO:0044464	-1.63918	0.000237642	0.0158078
ENSMUSG00000054509	Parp4	poly (ADP-ribose) polymerase family, member 4	NM_001145978	328417	NA	GO:0002376, GO:0003824, GO:0004857, GO:0004867, GO:0005488, GO:0005515, GO:0006139, GO:0006259, GO:0006281, GO:0006464, GO:0006471, GO:0006508, GO:0006950, GO:0008152, GO:0016740, GO:0016757, GO:0019538, GO:0030234, GO:0030414, GO:0044238, GO:0050896, NA	-3.12827	0.000239346	0.0158293
ENSMUSG00000020395	Itk	IL2 inducible T cell kinase	NM_001281965	16428	NA	GO:0002376, GO:0003824, GO:0004672, GO:0004715, GO:0005102, GO:0005488, GO:0005515, GO:0005622, GO:0005886, GO:0006464, GO:0006468, GO:0006796, GO:0006950, GO:0006955, GO:0007154, GO:0007165, GO:0007166, GO:0007169, GO:0008152, GO:0008283, GO:0009987, GO:0016020, GO:0016301, GO:0016740, GO:0019538, GO:0030097, GO:0030154, GO:0032501, GO:0032502, GO:0044238, GO:0044464, GO:0044707, GO:0048731, GO:…	-3.09348	0.000244283	0.0159159
ENSMUSG00000059456	Ptk2b	PTK2 protein tyrosine kinase 2 beta	NM_001162365	19229	NA	GO:0001525, GO:0002376, GO:0003824, GO:0004672, GO:0004715, GO:0005102, GO:0005488, GO:0005515, GO:0005622, GO:0005886, GO:0006464, GO:0006468, GO:0006796, GO:0006915, GO:0006950, GO:0006955, GO:0006996, GO:0007010, GO:0007154, GO:0007155, GO:0007165, GO:0007166, GO:0007169, GO:0008152, GO:0008219, GO:0008283, GO:0009653, GO:0009987, GO:0016020, GO:0016043, GO:0016265, GO:0016301, GO:0016740, GO:…	-1.84173	0.000242618	0.0159159
ENSMUSG00000002812	Flii	flightless I actin binding protein	NM_001302207	14248	NA	GO:0003779, GO:0005198, GO:0005200, GO:0005488, GO:0005515, GO:0005622, GO:0005856, GO:0008092, GO:0009987, GO:0015629, GO:0016043, GO:0043226, GO:0044464, GO:0071840	-1.77695	0.000244179	0.0159159
ENSMUSG00000021281	Tnfaip2	tumor necrosis factor, alpha-induced protein 2	NM_009396	21928	NA	GO:0005488, GO:0005515, GO:0005622, GO:0005737, GO:0006810, GO:0006887, GO:0008104, GO:0009987, GO:0016192, GO:0032991, GO:0043234, GO:0044464, GO:0051179	-4.24024	0.000246686	0.0159933
ENSMUSG00000019726	Lyst	lysosomal trafficking regulator	NM_010748	17101	NA	NA	-2.11988	0.000250485	0.0160604
ENSMUSG00000024474	Ik	IK cytokine	NM_011879	24010	NA	GO:0005102, GO:0005125, GO:0005488, GO:0005515, GO:0009987, GO:0050896	-1.65907	0.000249718	0.0160604
ENSMUSG00000021457	Syk	spleen tyrosine kinase	NM_001198977	20963	NA	GO:0002376, GO:0003824, GO:0004672, GO:0004715, GO:0005102, GO:0005488, GO:0005515, GO:0005622, GO:0005886, GO:0006464, GO:0006468, GO:0006796, GO:0006810, GO:0006887, GO:0006950, GO:0006955, GO:0007154, GO:0007155, GO:0007165, GO:0007166, GO:0007169, GO:0007596, GO:0008152, GO:0008283, GO:0009605, GO:0009987, GO:0016020, GO:0016192, GO:0016301, GO:0016337, GO:0016740, GO:0019538, GO:0022610, GO:…	-1.61183	0.000251383	0.0160604
ENSMUSG00000047867	Gimap6	GTPase, IMAP family member 6	NM_153175	231931	NA	GO:0002376, NA	-1.73749	0.000261888	0.0165872
ENSMUSG00000030201	Lrp6	low density lipoprotein receptor-related protein 6	NM_008514	16974	NA	GO:0004871, GO:0004872, GO:0005488, GO:0005515, GO:0005886, GO:0007154, GO:0007165, GO:0007166, GO:0007389, GO:0009653, GO:0009790, GO:0009950, GO:0009987, GO:0016020, GO:0032501, GO:0032502, GO:0032991, GO:0043234, GO:0044464, GO:0044707, GO:0048731, GO:0050789, GO:0050896, GO:0065007, NA	-2.5389	0.000265514	0.0166669
ENSMUSG00000009418	Nav1	neuron navigator 1	NM_173437	215690	NA	NA	-2.47462	0.000265941	0.0166669
ENSMUSG00000079555	Haus3	HAUS augmin-like complex, subunit 3	NM_146159	231123	NA	NA	-4.984	0.000269933	0.0167575
ENSMUSG00000025702	2020-03-08	membrane-associated ring finger (C3HC4) 8	NM_001302383	71779	NA	GO:0003824, GO:0004842, GO:0006508, GO:0008152, GO:0016874, GO:0019538, GO:0044238	-3.97381	0.000269873	0.0167575
ENSMUSG00000058291	Zfp68	zinc finger protein 68	NM_001044747	24135	NA	GO:0001071, GO:0003676, GO:0003677, GO:0003700, GO:0005488, GO:0006139, GO:0006351, GO:0006807, GO:0008152, GO:0009058, GO:0009987, GO:0016070, GO:0019219, GO:0044238, GO:0050789, GO:0065007, NA	-3.91199	0.00027687	0.0169811
ENSMUSG00000036529	Sbf1	SET binding factor 1	NM_001081030	77980	NA	GO:0006629, GO:0006644, GO:0006810, GO:0006886, GO:0008152, GO:0015031, GO:0016192, GO:0044238, GO:0006796, GO:0051179	-2.23661	0.000277406	0.0169811
ENSMUSG00000028759	Hp1bp3	heterochromatin protein 1, binding protein 3	NM_001122896	15441	NA	NA	-1.54638	0.000276056	0.0169811
ENSMUSG00000028763	Hspg2	perlecan (heparan sulfate proteoglycan 2)	NM_008305	15530	NA	GO:0004872, GO:0005576, GO:0007154, GO:0007155, GO:0007160, GO:0007165, GO:0009987, GO:0016337, GO:0031012, GO:0032502, NA	-2.2009	0.000282851	0.0171548
ENSMUSG00000022013	Dnajc15	DnaJ heat shock protein family (Hsp40) member C15	NM_025384	66148	NA	NA	-4.04914	0.000291377	0.0173041
ENSMUSG00000033910	Gucy1a1	guanylate cyclase 1, soluble, alpha 1	NM_001356987	60596	NA	GO:0003824, GO:0004016, GO:0004383, GO:0005622, GO:0005737, GO:0005829, GO:0005886, GO:0006139, GO:0006796, GO:0006807, GO:0007154, GO:0007165, GO:0008152, GO:0009058, GO:0009187, GO:0009987, GO:0016020, GO:0016829, GO:0032991, GO:0043234, GO:0044238, GO:0044464, GO:0050789, GO:0050896, GO:0065007	-2.83515	0.0002932	0.0173041
ENSMUSG00000038388	Mpp6	membrane protein, palmitoylated 6 (MAGUK p55 subfamily member 6)	NM_001164733	56524	NA	GO:0003824, GO:0005886, GO:0008104, GO:0008105, GO:0016301, GO:0016740, GO:0019201, GO:0030054, GO:0051179, GO:0008152, GO:0016020, GO:0044464	-2.63879	0.000288281	0.0173041
ENSMUSG00000040618	Pck2	phosphoenolpyruvate carboxykinase 2 (mitochondrial)	NM_028994	74551	NA	GO:0003824, GO:0005975, GO:0005996, GO:0006094, GO:0008152, GO:0016829, GO:0016831, GO:0044238	-1.77286	0.000292952	0.0173041
ENSMUSG00000020717	Pecam1	platelet/endothelial cell adhesion molecule 1	NM_001032378	18613	NA	NA	-1.0672	0.000291396	0.0173041
ENSMUSG00000027194	Ttc17	tetratricopeptide repeat domain 17	NM_001355690	74569	NA	NA	-3.17075	0.000301054	0.0174102
ENSMUSG00000051998	Lax1	lymphocyte transmembrane adaptor 1	NM_001159649	240754	NA	GO:0003824, GO:0005215, GO:0006810, GO:0006811, GO:0006812, GO:0008324, GO:0016787, GO:0022857, GO:0008152, GO:0051179	-2.61297	0.000304187	0.0174102
ENSMUSG00000022377	Asap1	ArfGAP with SH3 domain, ankyrin repeat and PH domain1	NM_001276461	13196	NA	GO:0003676, GO:0005083, GO:0005488, GO:0005515, GO:0009987, GO:0030234, GO:0003824, GO:0008152, GO:0050790, GO:0065007, GO:0065009	-2.43473	0.0003044	0.0174102
ENSMUSG00000026361	Cdc73	cell division cycle 73, Paf1/RNA polymerase II complex component	NM_145991	214498	NA	NA	-2.31012	0.000304364	0.0174102
ENSMUSG00000031865	Dctn1	dynactin 1	NM_001198866	13191	NA	GO:0005198, GO:0005200, GO:0005488, GO:0005515, GO:0005622, GO:0005856, GO:0005874, GO:0006457, GO:0006810, GO:0006886, GO:0008017, GO:0008092, GO:0008152, GO:0009987, GO:0015031, GO:0016043, GO:0016192, GO:0019538, GO:0032502, GO:0032989, GO:0044238, GO:0032991, GO:0043226, GO:0043234, GO:0071840	-2.01509	0.000300349	0.0174102
ENSMUSG00000059263	Usp47	ubiquitin specific peptidase 47	NM_001357952	74996	NA	NA	-1.97601	0.000305582	0.0174102
ENSMUSG00000024393	Prrc2a	proline-rich coiled-coil 2A	NM_001199044	53761	NA	GO:0009987, GO:0030154, GO:0032502	-1.73126	0.000315424	0.0178935
ENSMUSG00000039501	Znfx1	zinc finger, NFX1-type containing 1	NM_001033196	98999	NA	GO:0000398, GO:0003676, GO:0003677, GO:0003678, GO:0003697, GO:0003724, GO:0003824, GO:0004386, GO:0004518, GO:0004521, GO:0005488, GO:0006139, GO:0006259, GO:0006260, GO:0006351, GO:0006357, GO:0006366, GO:0006397, GO:0006399, GO:0006401, GO:0007049, GO:0008152, GO:0009987, GO:0016070, GO:0016787, GO:0016788, GO:0019538, GO:0044238, GO:0019219, GO:0050789, GO:0065007	-0.901308	0.000318744	0.0180042
ENSMUSG00000034634	Ly6d	lymphocyte antigen 6 complex, locus D	NM_010742	17068	NA	GO:0044464	-3.10908	0.000329102	0.0184311
ENSMUSG00000074151	Nlrc5	NLR family, CARD domain containing 5	NM_001033207	434341	NA	GO:0002376, GO:0003676, GO:0003677, GO:0003700, GO:0003712, GO:0005488, GO:0006139, GO:0006915, GO:0006917, GO:0006968, GO:0008152, GO:0044238, GO:0050896, NA	-2.69968	0.0003285	0.0184311
ENSMUSG00000047735	Samd9l	sterile alpha motif domain containing 9-like	NM_010156	209086	NA		-2.08874	0.000334612	0.0186603
ENSMUSG00000019432	Ddx39b	DEAD (Asp-Glu-Ala-Asp) box polypeptide 39B	NM_001252457	53817	NA	GO:0000375, GO:0000398, GO:0003724, GO:0003824, GO:0004386, GO:0005622, GO:0005634, GO:0005730, GO:0005737, GO:0006139, GO:0006397, GO:0006403, GO:0006796, GO:0006807, GO:0006810, GO:0006950, GO:0008152, GO:0008380, GO:0009056, GO:0009987, GO:0015931, GO:0016070, GO:0016462, GO:0016787, GO:0030529, GO:0032991, GO:0043226, GO:0044238, GO:0044464, GO:0050789, GO:0050896, GO:0051169, GO:0051179, GO:…	-1.65883	0.000342481	0.0189386
ENSMUSG00000022858	Tra2b	transformer 2 beta	NM_001330554	20462	NA	GO:0000375, GO:0000398, GO:0003676, GO:0003723, GO:0003729, GO:0003824, GO:0005488, GO:0006139, GO:0006397, GO:0008152, GO:0016070, GO:0044238, GO:0008380	-2.04852	0.000346933	0.0191046
ENSMUSG00000019188	H13	histocompatibility 13	NM_001159551	14950	10090.ENSMUSP00000086460	GO:0005622, GO:0005737, GO:0005764, GO:0005773, GO:0005783, GO:0005794, GO:0016020, GO:0016021, GO:0016023, GO:0042175, GO:0043226, GO:0044464, NA	-1.618	0.00035021	0.0192047
ENSMUSG00000026463	Atp2b4	ATPase, Ca++ transporting, plasma membrane 4	NM_001167949	381290	NA	GO:0003824, GO:0005215, GO:0005488, GO:0005515, GO:0005622, GO:0005886, GO:0006139, GO:0006796, GO:0006807, GO:0006810, GO:0006811, GO:0006812, GO:0006874, GO:0008152, GO:0008324, GO:0009056, GO:0009987, GO:0016020, GO:0016021, GO:0016462, GO:0016787, GO:0022857, GO:0042592, GO:0042626, GO:0043226, GO:0044238, GO:0044464, GO:0051179, GO:0065007	-2.53528	0.000356291	0.019457
ENSMUSG00000050708	Ftl1	ferritin light polypeptide 1	NM_010240	14325	NA		-1.5351	0.00036328	0.0196754
ENSMUSG00000032913	Lrig2	leucine-rich repeats and immunoglobulin-like domains 2	NM_001025067	269473	NA	GO:0003008, GO:0007600, GO:0007601, GO:0050877, NA	-5.09824	0.000365347	0.0197063
ENSMUSG00000049940	Pgrmc2	progesterone receptor membrane component 2	NM_027558	70804	NA	GO:0005488, GO:0044464, NA	-4.55562	0.000375563	0.0201747
ENSMUSG00000031010	Usp9x	ubiquitin specific peptidase 9, X chromosome	NM_009481	22284	NA	GO:0005622, GO:0005737, GO:0006928, GO:0009987, GO:0040011, GO:0044464, GO:0051179, NA	-2.11614	0.000378421	0.0202021
ENSMUSG00000030157	Clec2d	C-type lectin domain family 2, member d	NM_053109	93694	NA	GO:0005102, GO:0005488, GO:0005515, NA	-2.02617	0.000379145	0.0202021
ENSMUSG00000036202	Rif1	replication timing regulatory factor 1	NM_001355414	51869	NA	NA	-2.70337	0.000380922	0.020215
ENSMUSG00000052085	Dock8	dedicator of cytokinesis 8	NM_028785	76088	NA	GO:0005083, GO:0005085, GO:0005488, GO:0005515, GO:0006810, GO:0006886, GO:0006897, GO:0006909, GO:0006928, GO:0007154, GO:0007165, GO:0009987, GO:0015031, GO:0016192, GO:0030234, GO:0035556, GO:0003824, GO:0008152, GO:0050790, GO:0051179, GO:0065007, GO:0065009	-2.53044	0.000386471	0.0202254
ENSMUSG00000021681	Aggf1	angiogenic factor with G patch and FHA domains 1	NM_025630	66549	NA	NA	-2.30094	0.000387266	0.0202254
ENSMUSG00000050310	Rictor	RPTOR independent companion of MTOR, complex 2	NM_030168	78757	NA	GO:0003824, GO:0005622, GO:0006796, GO:0006996, GO:0007010, GO:0007154, GO:0007165, GO:0008047, GO:0008152, GO:0009987, GO:0016043, GO:0019220, GO:0030234, GO:0032991, GO:0035556, GO:0043234, GO:0044464, GO:0050789, GO:0050790, GO:0050896, GO:0065007, GO:0065009, GO:0071840	-1.92643	0.000385968	0.0202254
ENSMUSG00000058558	Rpl5	ribosomal protein L5	NM_016980	100503670	NA	GO:0003676, GO:0003723, GO:0003735, GO:0005198, GO:0005488, GO:0005622, GO:0005737, GO:0005829, GO:0005840, GO:0006412, GO:0006996, GO:0008152, GO:0009058, GO:0009987, GO:0016043, GO:0019538, GO:0030529, GO:0032991, GO:0043226, GO:0044085, GO:0044238, GO:0044464, GO:0071840	-0.674683	0.000385629	0.0202254
ENSMUSG00000108621	Gm33989	predicted gene, 33989	XM_011250925	102637087	NA		-4.10387	0.000390195	0.0202979
ENSMUSG00000031446	Cul4a	cullin 4A	NM_001363448	99375	NA	GO:0005488, GO:0005515, GO:0005622, GO:0006464, GO:0006508, GO:0006950, GO:0008152, GO:0009056, GO:0009987, GO:0019538, GO:0032991, GO:0043234, GO:0044238, GO:0044464, GO:0050896	-2.48727	0.000399433	0.0204791
ENSMUSG00000029705	Cux1	cut-like homeobox 1	NM_001291233	13047	NA	GO:0003676, GO:0003677, GO:0003700, GO:0005488, GO:0006139, GO:0006351, GO:0006357, GO:0006366, GO:0008152, GO:0044238, GO:0001071, GO:0016070, GO:0019219, GO:0050789, GO:0065007	-1.69307	0.000399618	0.0204791
ENSMUSG00000037608	Bclaf1	BCL2-associated transcription factor 1	NM_001025392	72567	NA	GO:0003676, GO:0003677, GO:0003700, GO:0005488, GO:0006139, GO:0006351, GO:0006357, GO:0006366, GO:0008152, GO:0044238, NA	-1.40963	0.000399904	0.0204791
ENSMUSG00000003746	Man1a	mannosidase 1, alpha	NM_008548	17155	NA	GO:0003824, GO:0004553, GO:0005622, GO:0005737, GO:0005783, GO:0005794, GO:0005975, GO:0006464, GO:0006486, GO:0008152, GO:0009058, GO:0009987, GO:0016020, GO:0016787, GO:0019538, GO:0043226, GO:0044238, GO:0044464	-1.38952	0.000399033	0.0204791
ENSMUSG00000027778	Ift80	intraflagellar transport 80	NM_026641	68259	NA	GO:0005622, GO:0005815, GO:0005856, GO:0005929, GO:0006996, GO:0009653, GO:0009987, GO:0016043, GO:0032502, GO:0032989, GO:0032991, GO:0042995, GO:0043226, GO:0043234, GO:0044085, GO:0044464, GO:0071840	-4.59337	0.00040441	0.0205337
ENSMUSG00000019920	Lims1	LIM and senescent cell antigen-like domains 1	NM_001193303	110829	NA	GO:0005198, GO:0005200, GO:0005622, GO:0007154, GO:0007165, GO:0007166, GO:0009987, GO:0044464	-2.88929	0.000405649	0.0205337
ENSMUSG00000036461	Elf1	E74-like factor 1	NM_001286411	13709	NA	GO:0000981, GO:0001071, GO:0003676, GO:0003677, GO:0003700, GO:0005488, GO:0005622, GO:0005634, GO:0006139, GO:0006351, GO:0006357, GO:0006366, GO:0006807, GO:0008152, GO:0009058, GO:0009987, GO:0016070, GO:0019219, GO:0030154, GO:0032502, GO:0043226, GO:0044238, GO:0044464, GO:0050789, GO:0065007	-1.18478	0.000403753	0.0205337
ENSMUSG00000021775	Nr1d2	nuclear receptor subfamily 1, group D, member 2	NM_011584	353187	NA	GO:0003676, GO:0003677, GO:0003700, GO:0004872, GO:0004879, GO:0005488, GO:0006139, GO:0006351, GO:0006357, GO:0006366, GO:0008152, GO:0009987, GO:0044238, NA	-3.45083	0.000415698	0.0207533
ENSMUSG00000053332	Gas5	growth arrest specific 5	NR_002840	14455	NA		-2.01673	0.000416296	0.0207533
ENSMUSG00000003226	Ranbp2	RAN binding protein 2	NM_011240	19386	NA	GO:0003824, GO:0003924, GO:0005488, GO:0005515, GO:0005622, GO:0005634, GO:0005737, GO:0005815, GO:0005856, GO:0006139, GO:0006403, GO:0006508, GO:0006605, GO:0006796, GO:0006807, GO:0006810, GO:0006886, GO:0006996, GO:0007010, GO:0007049, GO:0007067, GO:0008047, GO:0008104, GO:0008152, GO:0009056, GO:0009987, GO:0015031, GO:0015931, GO:0016043, GO:0016462, GO:0016787, GO:0019219, GO:0019220, GO:…	-1.80636	0.000414139	0.0207533
ENSMUSG00000038914	Dido1	death inducer-obliterator 1	NM_001291432	23856	NA	GO:0003676, GO:0003677, GO:0003700, GO:0005488, GO:0006139, GO:0006351, GO:0006366, GO:0006368, GO:0008152, GO:0044238, NA	-1.2431	0.000411819	0.0207533
ENSMUSG00000042608	Stk40	serine/threonine kinase 40	NM_001145827	74178	NA	NA	-4.21334	0.000423941	0.020819
ENSMUSG00000000732	Icosl	icos ligand	NM_015790	50723	NA	GO:0006968, GO:0048731, GO:0050896	-2.21734	0.000423227	0.020819
ENSMUSG00000043962	Thrap3	thyroid hormone receptor associated protein 3	NM_001356455	230753	NA	NA	-1.27119	0.0004235	0.020819
ENSMUSG00000024673	Ms4a1	membrane-spanning 4-domains, subfamily A, member 1	NM_007641	12482	NA	GO:0004872, GO:0007049, GO:0009987, NA	-2.14502	0.000427826	0.0208541
ENSMUSG00000030067	Foxp1	forkhead box P1	NM_001197321	108655	NA	GO:0000981, GO:0001071, GO:0003676, GO:0003677, GO:0003700, GO:0005488, GO:0005622, GO:0005634, GO:0006139, GO:0006351, GO:0006357, GO:0006366, GO:0006807, GO:0008152, GO:0009058, GO:0009653, GO:0009987, GO:0016070, GO:0019219, GO:0030154, GO:0032502, GO:0043226, GO:0044238, GO:0044464, GO:0050789, GO:0065007	-1.77312	0.000426837	0.0208541
ENSMUSG00000020253	Ppm1m	protein phosphatase 1M	NM_026447	67905	NA	GO:0000165, GO:0003824, GO:0004721, GO:0004857, GO:0005488, GO:0005515, GO:0006464, GO:0006468, GO:0007154, GO:0007165, GO:0008152, GO:0009987, GO:0016787, GO:0016788, GO:0016791, GO:0019207, GO:0019210, GO:0019538, GO:0030234, GO:0035556, GO:0044238, GO:0050790, GO:0065007, GO:0065009	-2.51008	0.000430754	0.0208809
ENSMUSG00000022961	Son	Son DNA binding protein	NM_019973	20658	NA	NA	-0.501377	0.000431549	0.0208809
ENSMUSG00000020437	Myo1g	myosin IG	NM_178440	246177	NA	GO:0000910, GO:0003008, GO:0003774, GO:0005198, GO:0005200, GO:0005488, GO:0005515, GO:0005622, GO:0005856, GO:0005886, GO:0006810, GO:0006886, GO:0006928, GO:0006936, GO:0007049, GO:0007067, GO:0007154, GO:0007165, GO:0007498, GO:0007600, GO:0007605, GO:0009653, GO:0009987, GO:0015031, GO:0015629, GO:0016043, GO:0016192, GO:0030054, GO:0030234, GO:0032502, GO:0032989, GO:0035556, GO:0050877, GO:…	-1.43052	0.000433613	0.0209039
ENSMUSG00000092341	Malat1	metastasis associated lung adenocarcinoma transcript 1 (non-coding RNA)	NR_002847	72289	NA		-1.92069	0.000438421	0.020906
ENSMUSG00000030275	Etnk1	ethanolamine kinase 1	NM_029250	75320	NA	GO:0003824, GO:0006629, GO:0006644, GO:0008152, GO:0016301, GO:0016740, GO:0044238, GO:0006796	-1.88365	0.00043586	0.020906
ENSMUSG00000027962	Vcam1	vascular cell adhesion molecule 1	NM_011693	22329	NA		-1.77331	0.000438154	0.020906
ENSMUSG00000027303	Ptpra	protein tyrosine phosphatase, receptor type, A	NM_001163688	19262	NA	GO:0003824, GO:0004721, GO:0004872, GO:0005737, GO:0006464, GO:0008152, GO:0016787, GO:0016788, GO:0016791, GO:0019538, GO:0044238, GO:0005622, GO:0044464	-2.13129	0.000442504	0.0210245
ENSMUSG00000022672	Prkdc	protein kinase, DNA activated, catalytic polypeptide	NM_011159	19090	NA	GO:0003824, GO:0005622, GO:0005634, GO:0006139, GO:0006259, GO:0006281, GO:0006796, GO:0006807, GO:0006950, GO:0008152, GO:0009987, GO:0016301, GO:0016740, GO:0043226, GO:0044238, GO:0044464, GO:0050896	-2.85456	0.000448339	0.0212251
ENSMUSG00000025364	Pa2g4	proliferation-associated 2G4	NM_011119	18813	NA	GO:0003676, GO:0003677, GO:0003700, GO:0003824, GO:0005488, GO:0006412, GO:0006464, GO:0006508, GO:0008152, GO:0008233, GO:0008237, GO:0016787, GO:0019538, GO:0044238, NA	-2.41707	0.000456946	0.0214881
ENSMUSG00000049354	Dcaf7	DDB1 and CUL4 associated factor 7	NM_027946	71833	NA	NA	-1.94105	0.00045716	0.0214881
ENSMUSG00000024174	Pot1b	protection of telomeres 1B	NM_028370	72836	NA	GO:0000228, GO:0003824, GO:0003964, GO:0004857, GO:0005622, GO:0005634, GO:0005694, GO:0006139, GO:0006259, GO:0006260, GO:0006807, GO:0006996, GO:0008152, GO:0009058, GO:0009987, GO:0016043, GO:0016740, GO:0016779, GO:0019219, GO:0030234, GO:0032991, GO:0032993, GO:0042592, GO:0043226, GO:0044238, GO:0044464, GO:0050789, GO:0050790, GO:0065007, GO:0065009, GO:0071840	-3.18549	0.000461078	0.0215186
ENSMUSG00000018474	Chd3	chromodomain helicase DNA binding protein 3	NM_146019	216848	NA	NA	-1.51187	0.000460621	0.0215186
ENSMUSG00000048279	Sacs	sacsin	NM_015788	50720	NA	NA	-2.91951	0.000469258	0.0217158
ENSMUSG00000028790	Khdrbs1	KH domain containing, RNA binding, signal transduction associated 1	NM_011317	20218	NA	GO:0000003, GO:0000375, GO:0000398, GO:0003676, GO:0003677, GO:0003700, GO:0003712, GO:0003723, GO:0003729, GO:0003824, GO:0005488, GO:0006139, GO:0006397, GO:0007276, GO:0007283, GO:0008152, GO:0016070, GO:0044238, GO:0000988, GO:0000989, GO:0001071, GO:0005515, GO:0008380	-2.31369	0.000471192	0.0217158
ENSMUSG00000038774	Ascc3	activating signal cointegrator 1 complex subunit 3	NM_198007	77987	NA	NA	-2.21439	0.000473288	0.0217158
ENSMUSG00000024610	Cd74	CD74 antigen (invariant polypeptide of major histocompatibility complex, class II antigen-associated)	NM_001042605	16149	NA	NA	-1.48146	0.000473554	0.0217158
ENSMUSG00000022565	Plec	plectin	NM_001163540	18810	NA	NA	-1.12047	0.000471376	0.0217158
ENSMUSG00000035401	Emsy	EMSY, BRCA2-interacting transcriptional repressor	NM_172280	233545	NA	NA	-2.25223	0.000479951	0.0219327
ENSMUSG00000037235	Mxd4	Max dimerization protein 4	NM_010753	17122	NA		-1.96733	0.000482711	0.0219826
ENSMUSG00000024561	Mbd1	methyl-CpG binding domain protein 1	NM_001357421	17190	NA	NA	-1.68303	0.000485734	0.0220439
ENSMUSG00000060090	Rp2	retinitis pigmentosa 2 homolog	NM_001290643	19889	NA	GO:0003824, GO:0006139, GO:0006144, GO:0008152, GO:0016301, GO:0016740, GO:0019201, GO:0044238	-2.21278	0.000488923	0.0220667
ENSMUSG00000090272	Mndal	myeloid nuclear differentiation antigen like	NM_001170853	100040462	NA	GO:0003676, GO:0003677, GO:0003700, GO:0005488, GO:0006139, GO:0006351, GO:0006357, GO:0006366, GO:0008152, GO:0044238, GO:0050896, NA	-1.66434	0.00048959	0.0220667
ENSMUSG00000002365	Snx9	sorting nexin 9	NM_025664	66616	NA	GO:0005488, GO:0005622, GO:0005737, GO:0005768, GO:0006810, GO:0006897, GO:0006996, GO:0008289, GO:0009987, GO:0016020, GO:0016023, GO:0016043, GO:0016192, GO:0043226, GO:0044464, GO:0051179, GO:0071840, NA	-1.87096	0.000494212	0.0221236
ENSMUSG00000024006	Stk38	serine/threonine kinase 38	NM_001357173	106504	NA	GO:0003824, GO:0004672, GO:0005622, GO:0006464, GO:0006468, GO:0006796, GO:0007154, GO:0007165, GO:0008152, GO:0009987, GO:0016301, GO:0016740, GO:0019538, GO:0035556, GO:0044238, GO:0044464, GO:0050789, GO:0050896, GO:0065007	-1.38455	0.00049327	0.0221236
ENSMUSG00000006191	Cdkal1	CDK5 regulatory subunit associated protein 1-like 1	NM_001308486	68916	NA	GO:0003824, GO:0006139, GO:0006399, GO:0006807, GO:0008152, GO:0009987, GO:0016070, GO:0016740, GO:0044238	-4.41231	0.00050515	0.0223097
ENSMUSG00000031226	Pbdc1	polysaccharide biosynthesis domain containing 1	NM_001281871	67683	NA	NA	-2.24488	0.000503617	0.0223097
ENSMUSG00000039264	Gimap3	GTPase, IMAP family member 3	NM_031247	83408	NA	GO:0002376, NA	-1.74725	0.000504651	0.0223097
ENSMUSG00000022517	Mgrn1	mahogunin, ring finger 1	NM_001252437	17237	NA	GO:0003824, GO:0004842, GO:0006508, GO:0008152, GO:0016874, GO:0019538, GO:0044238	-1.26716	0.000517155	0.0227635
ENSMUSG00000038696	Mapkap1	mitogen-activated protein kinase associated protein 1	NM_001290625	227743	NA	NA	-2.76838	0.000521088	0.0228601
ENSMUSG00000005034	Prkacb	protein kinase, cAMP dependent, catalytic, beta	NM_001164198	18749	NA	GO:0003008, GO:0006936, GO:0007067, GO:0050877, NA	-2.32683	0.000524369	0.0228826
ENSMUSG00000037946	Fgd3	FYVE, RhoGEF and PH domain containing 3	NM_015759	30938	NA		-1.50687	0.000526817	0.0228826
ENSMUSG00000028134	Ptbp2	polypyrimidine tract binding protein 2	NM_001310711	56195	NA	NA	-4.22672	0.000531003	0.0229634
ENSMUSG00000026581	Sell	selectin, lymphocyte	NM_001164059	20343	NA	NA	-1.76943	0.00053391	0.0229634
ENSMUSG00000027878	Notch2	notch 2	NM_010928	18129	NA	NA	-1.62796	0.000533498	0.0229634
ENSMUSG00000071796	6820431F20Rik	cadherin 11 pseudogene	NR_030708	547150	NA		-1.81787	0.000542808	0.02327
ENSMUSG00000030884	Uqcrc2	ubiquinol cytochrome c reductase core protein 2	NM_025899	67003	NA	GO:0003824, GO:0005488, GO:0005622, GO:0005737, GO:0005739, GO:0005743, GO:0006605, GO:0006810, GO:0006839, GO:0006886, GO:0006996, GO:0007005, GO:0008104, GO:0008152, GO:0008233, GO:0008237, GO:0009987, GO:0015031, GO:0016020, GO:0016043, GO:0016787, GO:0019538, GO:0043226, GO:0044238, GO:0044464, GO:0051179, GO:0071840, NA	-4.13912	0.000553023	0.0232746
ENSMUSG00000030814	Bcl7c	B cell CLL/lymphoma 7C	NM_001347652	12055	NA	NA	-3.55664	0.000558271	0.0232746
ENSMUSG00000038521	C1s1	complement component 1, s subcomponent 1	NM_001097617	50908	NA	GO:0002376, GO:0003824, GO:0006508, GO:0006955, GO:0006956, GO:0008152, GO:0008233, GO:0008236, GO:0016787, GO:0019538, GO:0044238, GO:0050896, NA	-2.17402	0.000548986	0.0232746
ENSMUSG00000049878	Rlf	rearranged L-myc fusion sequence	NM_001081013	109263	NA	GO:0003676, GO:0003677, GO:0003700, GO:0003824, GO:0004518, GO:0005488, GO:0006139, GO:0008152, GO:0016787, GO:0016788, GO:0044238, NA	-2.00998	0.000557536	0.0232746
ENSMUSG00000029076	Sdf4	stromal cell derived factor 4	NM_001302467	20318	NA	NA	-1.80984	0.000552867	0.0232746
ENSMUSG00000031207	Msn	moesin	NM_010833	17698	NA	GO:0005198, GO:0005200, GO:0005622, GO:0009653, GO:0009987, GO:0032502, GO:0032989, GO:0044464	-1.65484	0.000554632	0.0232746
ENSMUSG00000019505	Ubb	ubiquitin B	NM_001313984	22187	NA	GO:0003676, GO:0003735, GO:0005198, GO:0005488, GO:0006508, GO:0008152, GO:0019538, GO:0044238	-1.59444	0.000558831	0.0232746
ENSMUSG00000033004	Mycbp2	MYC binding protein 2, E3 ubiquitin protein ligase	NM_207215	105689	NA	GO:0003676, GO:0003682, GO:0005083, GO:0005085, GO:0005488, GO:0005515, GO:0006139, GO:0006810, GO:0007049, GO:0008152, GO:0009987, GO:0015931, GO:0030234, GO:0044238, NA	-1.31922	0.00054787	0.0232746
ENSMUSG00000075700	Selenot	selenoprotein T	NM_001040396	69227	NA	GO:0006464, GO:0008152, GO:0019538, GO:0044238	-2.2252	0.000566367	0.0235141
ENSMUSG00000021038	Vipas39	VPS33B interacting protein, apical-basolateral polarity regulator, spe-39 homolog	NM_001142580	104799	NA	NA	-4.93547	0.000570317	0.0235296
ENSMUSG00000079641	Rpl39	ribosomal protein L39	NM_026055	67248	NA	GO:0003676, GO:0003723, GO:0003735, GO:0005198, GO:0005488, GO:0005622, GO:0005737, GO:0005829, GO:0005840, GO:0006412, GO:0008152, GO:0009058, GO:0009987, GO:0019538, GO:0030529, GO:0032991, GO:0043226, GO:0044238, GO:0044464	-1.89151	0.000569783	0.0235296
ENSMUSG00000033499	Larp4b	La ribonucleoprotein domain family, member 4B	NM_001311117	217980	NA	GO:0003676, GO:0003723, GO:0005488, GO:0006139, GO:0006399, GO:0008152, GO:0016070, GO:0030529, GO:0044238, GO:0032991	-2.12762	0.000572174	0.0235325
ENSMUSG00000071708	Sms	spermine synthase	NM_001359185	20603	NA	GO:0003824, GO:0006807, GO:0008152, GO:0009058, GO:0009987, GO:0016740, NA	-4.52295	0.000581789	0.0235463
ENSMUSG00000020111	Micu1	mitochondrial calcium uptake 1	NM_001291442	216001	NA	GO:0005488, GO:0005509, GO:0005515, GO:0005516	-4.47875	0.000596145	0.0235463
ENSMUSG00000040455	Usp45	ubiquitin specific petidase 45	NM_001290425	77593	NA	NA	-4.44775	0.000595021	0.0235463
ENSMUSG00000024571	Txnl4a	thioredoxin-like 4A	NM_001038608	27366	NA	GO:0000375, GO:0000398, GO:0005622, GO:0005634, GO:0006139, GO:0006397, GO:0006807, GO:0008152, GO:0008380, GO:0009987, GO:0016043, GO:0016070, GO:0030529, GO:0032991, GO:0043226, GO:0044085, GO:0044238, GO:0044464, GO:0071840, GO:0003824, GO:0005737, GO:0005829, GO:0005840, GO:0006464, GO:0006473, GO:0016407, GO:0016740, GO:0016746, GO:0019538, GO:0043234, NA	-4.08397	0.000589885	0.0235463
ENSMUSG00000021540	Smad5	SMAD family member 5	NM_001164041	17129	NA	GO:0003676, GO:0003677, GO:0003700, GO:0005488, GO:0006139, GO:0006351, GO:0006357, GO:0006366, GO:0007154, GO:0007165, GO:0007166, GO:0007178, GO:0007267, GO:0008152, GO:0009987, GO:0035556, GO:0044238, GO:0001071, GO:0016070, GO:0019219, GO:0050789, GO:0065007	-3.36411	0.000597483	0.0235463
ENSMUSG00000063894	Zkscan8	zinc finger with KRAB and SCAN domains 8	NM_001251833	93681	NA	NA	-2.99364	0.000605575	0.0235463
ENSMUSG00000026335	Pam	peptidylglycine alpha-amidating monooxygenase	NM_001357127	18484	NA	NA	-2.7505	0.000606485	0.0235463
ENSMUSG00000027293	Ehd4	EH-domain containing 4	NM_133838	98878	NA	GO:0003008, GO:0005083, GO:0005488, GO:0005509, GO:0005515, GO:0006810, GO:0006886, GO:0006897, GO:0007154, GO:0007267, GO:0007268, GO:0007269, GO:0009987, GO:0015031, GO:0016192, GO:0030234, GO:0050877, GO:0003824, GO:0008152, GO:0050790, GO:0051179, GO:0065007, GO:0065009	-2.64413	0.000579921	0.0235463
ENSMUSG00000062901	Klhl24	kelch-like 24	NM_029436	75785	NA	GO:0003824, GO:0004842, GO:0005622, GO:0006464, GO:0006508, GO:0008152, GO:0009056, GO:0009987, GO:0016874, GO:0019538, GO:0032991, GO:0043234, GO:0044238, GO:0044464	-2.49317	0.000583657	0.0235463
ENSMUSG00000032089	Il10ra	interleukin 10 receptor, alpha	NM_001324486	16154	NA	GO:0004871, GO:0004872, GO:0004896, GO:0005488, GO:0005515, GO:0005886, GO:0007154, GO:0007165, GO:0007166, GO:0009987, GO:0016020, GO:0016021, GO:0019221, GO:0044464, GO:0050789, GO:0050896, GO:0065007, NA	-2.40351	0.000603361	0.0235463
ENSMUSG00000073079	Srp54a	signal recognition particle 54A	NM_011899	24067	NA	GO:0003676, GO:0003723, GO:0003824, GO:0003924, GO:0005488, GO:0005515, GO:0006412, GO:0006605, GO:0006810, GO:0006886, GO:0008152, GO:0015031, GO:0016787, GO:0019538, GO:0044238, GO:0051179	-2.28804	0.000604729	0.0235463
ENSMUSG00000071226	Cecr2	CECR2, histone acetyl-lysine reader	NM_001128151	330409	NA	GO:0003676, GO:0003682, GO:0003824, GO:0005488, GO:0006139, GO:0006325, GO:0006351, GO:0006366, GO:0006996, GO:0008152, GO:0009987, GO:0016043, GO:0016407, GO:0016740, GO:0016746, GO:0044238, GO:0016070	-2.24243	0.000601873	0.0235463
ENSMUSG00000064302	Clasp1	CLIP associating protein 1	NM_001081276	76707	NA	GO:0005198, GO:0007049, GO:0007067, GO:0009987	-2.20291	0.000606081	0.0235463
ENSMUSG00000052681	Rap1b	RAS related protein 1b	NM_024457	215449	NA	GO:0000165, GO:0003008, GO:0003824, GO:0003924, GO:0005488, GO:0005515, GO:0006810, GO:0006886, GO:0006897, GO:0006898, GO:0007154, GO:0007155, GO:0007165, GO:0007166, GO:0007186, GO:0007249, GO:0007267, GO:0007268, GO:0009987, GO:0015031, GO:0016192, GO:0016787, GO:0035556, GO:0050877, GO:0008152, GO:0051179	-1.97191	0.000606504	0.0235463
ENSMUSG00000025060	Slk	STE20-like kinase	NM_001164639	20874	NA	GO:0003824, GO:0004672, GO:0005622, GO:0005737, GO:0006464, GO:0006468, GO:0006796, GO:0006915, GO:0006950, GO:0007049, GO:0007154, GO:0007165, GO:0008152, GO:0008219, GO:0009987, GO:0016265, GO:0016301, GO:0016740, GO:0019220, GO:0019538, GO:0035556, GO:0044238, GO:0044464, GO:0050789, GO:0050790, GO:0050896, GO:0051726, GO:0065007, GO:0065009, GO:0032502	-1.95799	0.00059935	0.0235463
ENSMUSG00000034290	Nek9	NIMA (never in mitosis gene a)-related expressed kinase 9	NM_145138	217718	NA	NA	-1.54909	0.000596895	0.0235463
ENSMUSG00000034422	Parp14	poly (ADP-ribose) polymerase family, member 14	NM_001039530	547253	NA	GO:0003676, GO:0005488, GO:0006139, GO:0008152, GO:0044238	-1.51716	0.000588544	0.0235463
ENSMUSG00000020640	Itsn2	intersectin 2	NM_001198968	20403	NA		-0.946808	0.000578694	0.0235463
ENSMUSG00000041483	Zfp281	zinc finger protein 281	NM_001160251	226442	NA	NA	-3.96037	0.000614339	0.0237106
ENSMUSG00000075415	Fnbp1	formin binding protein 1	NM_001038700	14269	NA	NA	-1.24759	0.000613926	0.0237106
ENSMUSG00000035941	Ibtk	inhibitor of Bruton agammaglobulinemia tyrosine kinase	NM_001081282	108837	NA	NA	-2.99262	0.000624862	0.0240462
ENSMUSG00000024451	Arap3	ArfGAP with RhoGAP domain, ankyrin repeat and PH domain 3	NM_001205336	106952	NA	GO:0003676, GO:0005083, GO:0005488, GO:0005515, GO:0007154, GO:0007155, GO:0007165, GO:0007166, GO:0007186, GO:0009987, GO:0030234, GO:0003824, GO:0008152, GO:0050790, GO:0065007, GO:0065009	-4.62151	0.000628239	0.0241057
ENSMUSG00000017291	Taok1	TAO kinase 1	NM_001364133	216965	NA	GO:0003824, GO:0004672, GO:0005622, GO:0005737, GO:0006464, GO:0006468, GO:0006796, GO:0006915, GO:0006950, GO:0007049, GO:0007154, GO:0007165, GO:0007399, GO:0008152, GO:0008219, GO:0009987, GO:0016265, GO:0016301, GO:0016740, GO:0019220, GO:0019538, GO:0032501, GO:0032502, GO:0035556, GO:0044238, GO:0044464, GO:0044707, GO:0048731, GO:0050789, GO:0050790, GO:0050896, GO:0051726, GO:0065007, GO:…	-1.30088	0.000636213	0.0243407
ENSMUSG00000052459	Atp6v1a	ATPase, H+ transporting, lysosomal V1 subunit A	NM_001358203	11964	NA	GO:0003676, GO:0003677, GO:0003697, GO:0003824, GO:0004872, GO:0005215, GO:0005216, GO:0005253, GO:0005488, GO:0005622, GO:0006091, GO:0006139, GO:0006144, GO:0006810, GO:0006811, GO:0006812, GO:0008152, GO:0008324, GO:0015078, GO:0015276, GO:0016787, GO:0022857, GO:0022904, GO:0044238, GO:0045259, GO:0046933, GO:0032991, GO:0043234, GO:0044464, GO:0051179	-3.27248	0.000640147	0.0244182
ENSMUSG00000039879	Heca	hdc homolog, cell cycle regulator	NM_001033432	380629	NA	NA	-1.8711	0.000641951	0.0244182
ENSMUSG00000032518	Rpsa	ribosomal protein SA	NM_011029	16785	NA	GO:0003735, GO:0005198, GO:0005622, GO:0005737, GO:0005829, GO:0005840, GO:0006139, GO:0006403, GO:0006412, GO:0006807, GO:0006810, GO:0006996, GO:0008152, GO:0009058, GO:0009987, GO:0015931, GO:0016043, GO:0016070, GO:0016072, GO:0019538, GO:0030529, GO:0032991, GO:0043226, GO:0044085, GO:0044238, GO:0044464, GO:0051169, GO:0051179, GO:0071840	-1.57058	0.000647404	0.0244858
ENSMUSG00000040247	Tbc1d10c	TBC1 domain family, member 10c	NM_178650	108995	NA	GO:0003824, GO:0003924, GO:0005488, GO:0005515, GO:0005622, GO:0006139, GO:0006796, GO:0006807, GO:0006810, GO:0006886, GO:0006996, GO:0008047, GO:0008104, GO:0008152, GO:0009056, GO:0009987, GO:0015031, GO:0016043, GO:0016192, GO:0016462, GO:0016787, GO:0019219, GO:0019220, GO:0030234, GO:0044238, GO:0044464, GO:0050789, GO:0050790, GO:0051179, GO:0065007, GO:0065009, GO:0071840	-1.4282	0.000647447	0.0244858
ENSMUSG00000021277	Traf3	TNF receptor-associated factor 3	NM_001048206	22031	NA	GO:0000165, GO:0001501, GO:0002376, GO:0005102, GO:0005488, GO:0005515, GO:0006915, GO:0006917, GO:0007154, GO:0007165, GO:0007166, GO:0007249, GO:0007254, GO:0007498, GO:0009987, GO:0019221, GO:0032502, GO:0035556, GO:0048731	-2.7335	0.000651588	0.0245623
ENSMUSG00000032009	Sesn3	sestrin 3	NM_030261	75747	NA	GO:0003824, GO:0004601, GO:0007049, GO:0009987, GO:0016209, GO:0016491, GO:0008152	-2.10976	0.000653202	0.0245623
ENSMUSG00000063358	Mapk1	mitogen-activated protein kinase 1	NM_001038663	26413	NA	GO:0000165, GO:0002376, GO:0003824, GO:0004672, GO:0006464, GO:0006468, GO:0006950, GO:0007049, GO:0007154, GO:0007165, GO:0008152, GO:0009987, GO:0016301, GO:0016740, GO:0019538, GO:0035556, GO:0044238, GO:0050896	-2.92361	0.000655176	0.0245663
ENSMUSG00000060373	Hnrnpc	heterogeneous nuclear ribonucleoprotein C	NM_001170981	15381	NA	GO:0005622, GO:0005634, GO:0043226, GO:0044464, NA	-1.98466	0.000661204	0.0246588
ENSMUSG00000096459	NA	NA	NA	NA	NA		-3.68555	0.000666457	0.0247775
ENSMUSG00000022817	Itgb5	integrin beta 5	NM_001145884	16419	NA	GO:0004872, GO:0005576, GO:0007154, GO:0007155, GO:0007160, GO:0007165, GO:0007596, GO:0009605, GO:0009987, GO:0050896, GO:0022610	-2.93435	0.000678246	0.0248646
ENSMUSG00000069769	Msi2	musashi RNA-binding protein 2	NM_001201341	76626	NA	NA	-2.15343	0.000672873	0.0248646
ENSMUSG00000056608	Chd9	chromodomain helicase DNA binding protein 9	NM_001310530	109151	NA	NA	-1.86701	0.000671854	0.0248646
ENSMUSG00000023010	Tmbim6	transmembrane BAX inhibitor motif containing 6	NM_001171034	110213	NA	NA	-1.60832	0.000678035	0.0248646
ENSMUSG00000045954	Cavin2	caveolae associated 2	NM_138741	20324	NA	GO:0005488, GO:0005515, GO:0005622, GO:0005737, GO:0005886, GO:0016020, GO:0044464	-2.81287	0.000684035	0.0250072
ENSMUSG00000029860	Zyx	zyxin	NM_001289617	22793	NA	GO:0005198, GO:0005200, GO:0005488, GO:0005515, GO:0005622, GO:0005886, GO:0007049, GO:0007399, GO:0009987, GO:0019207, GO:0030054, GO:0030234, GO:0032502, GO:0032989, GO:0048731, NA	-2.3752	0.000699995	0.0255052
ENSMUSG00000001741	Il16	interleukin 16	NM_001360087	16170	NA	GO:0003008, GO:0005102, GO:0005125, GO:0005126, GO:0005488, GO:0005515, GO:0006955, GO:0007398, GO:0007399, GO:0007600, GO:0007601, GO:0048731, GO:0050877, GO:0050896, GO:0032502	-1.01678	0.000710899	0.0257745
ENSMUSG00000032437	Stt3b	STT3, subunit of the oligosaccharyltransferase complex, homolog B (S. cerevisiae)	NM_024222	68292	NA	GO:0003824, GO:0005622, GO:0005737, GO:0005783, GO:0005975, GO:0006464, GO:0006486, GO:0008152, GO:0009058, GO:0009987, GO:0016020, GO:0016740, GO:0016757, GO:0019538, GO:0032991, GO:0042175, GO:0043226, GO:0043234, GO:0044238, GO:0044464, NA	-1.71817	0.000717371	0.0259377
ENSMUSG00000026616	Cr2	complement receptor 2	NM_001368765	12902	NA		-1.01178	0.000747771	0.0269628
ENSMUSG00000039959	Hip1	huntingtin interacting protein 1	NM_146001	215114	NA	GO:0003779, GO:0005198, GO:0005200, GO:0005488, GO:0005515, GO:0005622, GO:0006915, GO:0008092, GO:0009653, GO:0009987, GO:0032502, GO:0032989, NA	-2.69248	0.000752622	0.0269934
ENSMUSG00000022521	Crebbp	CREB binding protein	NM_001025432	12914	NA		-2.07399	0.000754683	0.0269934
ENSMUSG00000024431	Nr3c1	nuclear receptor subfamily 3, group C, member 1	NM_001361209	14815	NA		-1.28409	0.000754772	0.0269934
ENSMUSG00000024298	Zfp871	zinc finger protein 871	NM_001346705	208292	NA	GO:0001071, GO:0003676, GO:0003677, GO:0003700, GO:0005488, GO:0006139, GO:0006351, GO:0006807, GO:0008152, GO:0009058, GO:0009987, GO:0016070, GO:0019219, GO:0044238, GO:0050789, GO:0065007, NA	-2.86931	0.000770073	0.0272445
ENSMUSG00000052384	Nrros	negative regulator of reactive oxygen species	NM_001347181	224109	NA	NA	-2.75508	0.000766492	0.0272445
ENSMUSG00000027007	Itprid2	ITPR interacting domain containing 2	NM_080558	70599	NA	NA	-2.24213	0.000769749	0.0272445
ENSMUSG00000041133	Smc1a	structural maintenance of chromosomes 1A	NM_019710	24061	NA	GO:0006325, GO:0006996, GO:0007059, GO:0007067, GO:0007126, GO:0016043, GO:0007049, GO:0009987, GO:0071840	-1.39358	0.000769721	0.0272445
ENSMUSG00000010608	Rbm25	RNA binding motif protein 25	NM_001364415	67039	NA	NA	-0.821087	0.000776132	0.0273852
ENSMUSG00000024013	Fgd2	FYVE, RhoGEF and PH domain containing 2	NM_001159538	26382	NA	GO:0001501, GO:0005083, GO:0005085, GO:0005488, GO:0005515, GO:0007498, GO:0030234, GO:0032502, GO:0048731, NA	-1.69505	0.000782454	0.0275344
ENSMUSG00000045983	Eif4g1	eukaryotic translation initiation factor 4, gamma 1	NM_001005331	208643	NA	GO:0003676, GO:0003743, GO:0005488, GO:0006412, GO:0006915, GO:0008135, GO:0008152, GO:0019538, GO:0044238, GO:0045182, GO:0003723, GO:0006417, GO:0050789, GO:0065007	-1.7754	0.000786735	0.0276112
ENSMUSG00000025898	Cwf19l2	CWF19-like 2, cell cycle control (S. pombe)	NM_027545	244672	NA	NA	-2.30669	0.000792162	0.0277278
ENSMUSG00000020687	Cdc27	cell division cycle 27	NM_001285988	217232	NA	GO:0007067, NA	-3.14365	0.000805296	0.0278083
ENSMUSG00000033149	Phldb2	pleckstrin homology like domain, family B, member 2	NM_001252442	208177	NA	GO:0000165, GO:0002376, GO:0006968, GO:0007154, GO:0007165, GO:0007166, GO:0007169, GO:0007498, GO:0009987, GO:0032502, GO:0035556, GO:0050896, NA	-2.93226	0.000801933	0.0278083
ENSMUSG00000021911	Parg	poly (ADP-ribose) glycohydrolase	NM_001359915	26430	NA		-2.43778	0.000809254	0.0278083
ENSMUSG00000058600	Rpl30	ribosomal protein L30	NM_001163485	19946	NA	GO:0003676, GO:0003723, GO:0003735, GO:0005198, GO:0005488, GO:0005622, GO:0005737, GO:0005829, GO:0005840, GO:0006412, GO:0008152, GO:0009058, GO:0009987, GO:0019538, GO:0030529, GO:0032991, GO:0043226, GO:0044238, GO:0044464, NA	-1.91609	0.000804076	0.0278083
ENSMUSG00000015165	Hnrnpl	heterogeneous nuclear ribonucleoprotein L	NM_177301	15388	NA	NA	-1.83073	0.000799128	0.0278083
ENSMUSG00000033327	Tnxb	tenascin XB	NM_031176	81877	NA		-1.29102	0.000797647	0.0278083
ENSMUSG00000036499	Eea1	early endosome antigen 1	NM_001001932	216238	NA	NA	-2.03411	0.000815794	0.0279601
ENSMUSG00000021484	Lman2	lectin, mannose-binding 2	NM_025828	66890	NA	GO:0006605, GO:0006810, GO:0006886, GO:0015031, NA	-2.64252	0.000819358	0.0280093
ENSMUSG00000031824	6430548M08Rik	RIKEN cDNA 6430548M08 gene	NM_001163760	234797	NA	NA	-3.00778	0.000827764	0.0282233
ENSMUSG00000028932	Psmc2	proteasome (prosome, macropain) 26S subunit, ATPase 2	NM_001368661	19181	NA		-4.0435	0.000835564	0.0284156
ENSMUSG00000043733	Ptpn11	protein tyrosine phosphatase, non-receptor type 11	NM_001109992	19247	NA	GO:0003824, GO:0004721, GO:0005737, GO:0006464, GO:0008152, GO:0016787, GO:0016788, GO:0016791, GO:0019538, GO:0044238, GO:0005622, GO:0044464	-2.58889	0.000857465	0.0287152
ENSMUSG00000028874	Fgr	FGR proto-oncogene, Src family tyrosine kinase	NM_010208	14191	NA	GO:0002376, GO:0003824, GO:0004672, GO:0004715, GO:0005102, GO:0005488, GO:0005515, GO:0005622, GO:0005886, GO:0006464, GO:0006468, GO:0006796, GO:0006928, GO:0006950, GO:0006955, GO:0007154, GO:0007165, GO:0007166, GO:0007169, GO:0008152, GO:0008283, GO:0009987, GO:0016020, GO:0016301, GO:0016740, GO:0019538, GO:0030154, GO:0032502, GO:0040011, GO:0044238, GO:0044464, GO:0050789, GO:0050896, GO:…	-2.52741	0.000853726	0.0287152
ENSMUSG00000020077	Srgn	serglycin	NM_001358965	19073	NA	NA	-2.11655	0.000847232	0.0287152
ENSMUSG00000058355	Abce1	ATP-binding cassette, sub-family E (OABP), member 1	NM_015751	24015	NA	GO:0000166, GO:0005488, GO:0005622, GO:0005737, GO:0006403, GO:0006412, GO:0006810, GO:0008152, GO:0009058, GO:0009987, GO:0015931, GO:0016043, GO:0019538, GO:0032991, GO:0043234, GO:0044085, GO:0044238, GO:0044464, GO:0051169, GO:0051179, GO:0071840	-2.09398	0.000855828	0.0287152
ENSMUSG00000033444	Specc1l	sperm antigen with calponin homology and coiled-coil domains 1-like	NM_001145826	74392	NA	NA	-1.88139	0.000854801	0.0287152
ENSMUSG00000008683	Rps15a	ribosomal protein S15A	NM_170669	267019	NA	GO:0003735, GO:0005198, GO:0005622, GO:0005737, GO:0005829, GO:0005840, GO:0030529, GO:0032991, GO:0043226, GO:0044464	-1.81156	0.000852521	0.0287152
ENSMUSG00000016528	Mapkapk2	MAP kinase-activated protein kinase 2	NM_008551	17164	NA	GO:0003824, GO:0004672, GO:0005488, GO:0005515, GO:0005516, GO:0005622, GO:0005634, GO:0005737, GO:0006464, GO:0006468, GO:0006796, GO:0007154, GO:0007165, GO:0008152, GO:0009987, GO:0016301, GO:0016740, GO:0019538, GO:0035556, GO:0043226, GO:0044238, GO:0044464, GO:0050789, GO:0050896, GO:0065007, NA	-2.4437	0.000865168	0.0288997
ENSMUSG00000001150	Mcm3ap	minichromosome maintenance complex component 3 associated protein	NM_019434	54387	NA	GO:0003824, GO:0005215, GO:0006139, GO:0006351, GO:0006357, GO:0006366, GO:0006810, GO:0006886, GO:0008152, GO:0008324, GO:0015031, GO:0015078, GO:0016787, GO:0022857, GO:0044238, GO:0006811, GO:0006812, GO:0016070, GO:0019219, GO:0050789, GO:0051179, GO:0065007	-3.59487	0.000875095	0.0290104
ENSMUSG00000056537	Rlim	ring finger protein, LIM domain interacting	NM_001358205	19820	NA	GO:0006464, GO:0006508, GO:0008152, GO:0009056, GO:0009987, GO:0019538, GO:0040029, GO:0044238, GO:0050789, GO:0065007	-1.94794	0.000871911	0.0290104
ENSMUSG00000020064	Herc4	hect domain and RLD 4	NM_001359484	67345	NA	GO:0005622, GO:0005737, GO:0006464, GO:0008152, GO:0009987, GO:0019538, GO:0044238, GO:0044464	-1.85182	0.000874556	0.0290104
ENSMUSG00000022831	Hcls1	hematopoietic cell specific Lyn substrate 1	NM_008225	15163	NA	GO:0003676, GO:0003677, GO:0003700, GO:0003779, GO:0005198, GO:0005200, GO:0005488, GO:0005515, GO:0005622, GO:0005856, GO:0006139, GO:0008092, GO:0008152, GO:0009653, GO:0009987, GO:0015629, GO:0016043, GO:0032502, GO:0032989, GO:0044238, GO:0043226, GO:0044464, GO:0071840	-1.22553	0.000878864	0.0290621
ENSMUSG00000059923	Grb2	growth factor receptor bound protein 2	NM_001313936	14784	NA	GO:0002376, GO:0003824, GO:0004672, GO:0004715, GO:0005102, GO:0005488, GO:0005515, GO:0005622, GO:0005886, GO:0006464, GO:0006468, GO:0006796, GO:0006928, GO:0006950, GO:0006955, GO:0007154, GO:0007165, GO:0007166, GO:0007169, GO:0008152, GO:0008283, GO:0009987, GO:0016020, GO:0016301, GO:0016740, GO:0019538, GO:0030154, GO:0032502, GO:0040011, GO:0044238, GO:0044464, GO:0050789, GO:0050896, GO:…	-1.99652	0.000881075	0.0290622
ENSMUSG00000026979	Psd4	pleckstrin and Sec7 domain containing 4	NM_001355231	215632	NA	NA	-2.26772	0.000890152	0.0291425
ENSMUSG00000043991	Pura	purine rich element binding protein A	NM_008989	19290	NA	GO:0003676, GO:0003677, GO:0003697, GO:0003700, GO:0005488, GO:0006139, GO:0006351, GO:0006366, GO:0008152, GO:0044238, GO:0001071, GO:0016070	-2.21068	0.000888408	0.0291425
ENSMUSG00000020091	Eif4ebp2	eukaryotic translation initiation factor 4E binding protein 2	NM_010124	13688	NA	GO:0005488, GO:0005515, GO:0005622, GO:0005737, GO:0006412, GO:0006417, GO:0008152, GO:0009058, GO:0009987, GO:0019538, GO:0044238, GO:0044464, GO:0050789, GO:0065007	-1.97216	0.000889041	0.0291425
ENSMUSG00000079038	D130040H23Rik	RIKEN cDNA D130040H23 gene	NM_172491	211135	NA	GO:0003676, GO:0003677, GO:0003700, GO:0005488, GO:0006139, GO:0006351, GO:0006366, GO:0008152, GO:0044238, NA	-2.9109	0.000896286	0.0292705
ENSMUSG00000079065	BC005561	cDNA sequence BC005561	NM_001166581	100042165	10090.ENSMUSP00000130629	GO:0003676, GO:0003677, GO:0003700, GO:0003712, GO:0005488, GO:0006139, GO:0006351, GO:0006366, GO:0008152, GO:0044238, GO:0000988, GO:0000989, GO:0001071, GO:0005515, GO:0016070	-3.15371	0.000908027	0.0294834
ENSMUSG00000024976	Shoc2	Shoc2, leucine rich repeat scaffold protein	NM_001168505	56392	NA	NA	-2.21111	0.000907425	0.0294834
ENSMUSG00000040459	Arglu1	arginine and glutamate rich 1	NM_176849	234023	NA	NA	-1.30264	0.000909527	0.0294834
ENSMUSG00000028136	Snx27	sorting nexin family member 27	NM_001082484	76742	NA	GO:0005488, GO:0005622, GO:0005737, GO:0005768, GO:0006810, GO:0006886, GO:0008104, GO:0008289, GO:0009987, GO:0015031, GO:0016192, GO:0043226, GO:0044464, GO:0051179	-4.32349	0.000916957	0.0296513
ENSMUSG00000015120	Ube2i	ubiquitin-conjugating enzyme E2I	NM_001177609	22196	NA	GO:0003824, GO:0005622, GO:0005634, GO:0006464, GO:0008152, GO:0009987, GO:0016874, GO:0019538, GO:0043226, GO:0044238, GO:0044464, NA	-2.12247	0.000924852	0.0297603
ENSMUSG00000030451	Herc2	HECT and RLD domain containing E3 ubiquitin protein ligase 2	NM_001360080	15204	NA	GO:0005622, GO:0005737, GO:0006464, GO:0008152, GO:0009987, GO:0019538, GO:0044238, GO:0044464	-1.93487	0.000922779	0.0297603
ENSMUSG00000038725	Pkhd1l1	polycystic kidney and hepatic disease 1-like 1	NM_138674	192190	NA	NA	-4.41259	0.000927301	0.0297664
ENSMUSG00000104235	NA	NA	NA	NA	NA		-3.26629	0.000941158	0.0300645
ENSMUSG00000024077	Strn	striatin, calmodulin binding protein	NM_011500	268980	NA	NA	-2.5682	0.000953745	0.0303194
ENSMUSG00000037731	Themis2	thymocyte selection associated family member 2	NM_001033308	230787	NA	NA	-1.53273	0.000964598	0.030517
ENSMUSG00000030779	Rbbp6	retinoblastoma binding protein 6, ubiquitin ligase	NM_011247	19647	NA	GO:0003676, GO:0003824, GO:0004518, GO:0005488, GO:0006139, GO:0006378, GO:0006397, GO:0008152, GO:0016070, GO:0016787, GO:0016788, GO:0031124, GO:0044238, NA	-0.956858	0.000962852	0.030517
ENSMUSG00000025001	Hells	helicase, lymphoid specific	NM_008234	15201	NA	NA	-3.6052	0.000975482	0.0307873
ENSMUSG00000026896	Ifih1	interferon induced with helicase C domain 1	NM_001164477	71586	NA	NA	-3.15849	0.000994104	0.031077
ENSMUSG00000003458	Ncstn	nicastrin	NM_021607	59287	NA	NA	-2.56141	0.000992469	0.031077
ENSMUSG00000031770	Herpud1	homocysteine-inducible, endoplasmic reticulum stress-inducible, ubiquitin-like domain member 1	NM_001357205	64209	NA	NA	-1.40023	0.000992013	0.031077
ENSMUSG00000018340	Anxa6	annexin A6	NM_001110211	11749	NA	GO:0006631, GO:0006629, GO:0008152, GO:0044238	-1.78034	0.00100499	0.0313428
ENSMUSG00000053119	Chmp3	charged multivesicular body protein 3	NM_001355674	66700	NA	GO:0005488, GO:0005515, GO:0006810, GO:0006886, GO:0015031, GO:0016192, GO:0051179	-1.96433	0.00101119	0.0314615
ENSMUSG00000089929	Bcl2a1b	B cell leukemia/lymphoma 2 related protein A1b	NM_007534	12045	NA	GO:0005488, GO:0005515, GO:0005622, GO:0005737, GO:0005739, GO:0006915, GO:0006950, GO:0007154, GO:0007165, GO:0007166, GO:0008219, GO:0009987, GO:0016020, GO:0016265, GO:0035556, GO:0043066, GO:0043226, GO:0044464, GO:0050789, GO:0050896, GO:0065007, GO:0032502	-5.04119	0.00102335	0.0317648
ENSMUSG00000042474	Fcmr	Fc fragment of IgM receptor	NM_026976	69169	NA	GO:0004872, GO:0006810, GO:0006886, GO:0006897, GO:0006898, GO:0015031, GO:0016192, GO:0050896	-1.89228	0.00103085	0.0318474
ENSMUSG00000025428	Atp5a1	ATP synthase, H+ transporting, mitochondrial F1 complex, alpha subunit 1	NM_007505	11946	NA	GO:0003676, GO:0003677, GO:0003697, GO:0003824, GO:0004872, GO:0005215, GO:0005216, GO:0005253, GO:0005488, GO:0005622, GO:0006091, GO:0006139, GO:0006144, GO:0006810, GO:0006811, GO:0006812, GO:0008152, GO:0008324, GO:0015078, GO:0015276, GO:0016787, GO:0022857, GO:0022904, GO:0044238, GO:0045259, GO:0046933, GO:0032991, GO:0043234, GO:0044464, GO:0051179	-2.24968	0.00103608	0.0319339
ENSMUSG00000019850	Tnfaip3	tumor necrosis factor, alpha-induced protein 3	NM_001166402	21929	NA	GO:0001071, GO:0002376, GO:0003676, GO:0003677, GO:0003700, GO:0003824, GO:0005488, GO:0005515, GO:0005622, GO:0005634, GO:0005737, GO:0006139, GO:0006351, GO:0006464, GO:0006508, GO:0006807, GO:0006950, GO:0006955, GO:0007154, GO:0007165, GO:0007249, GO:0008152, GO:0008233, GO:0008234, GO:0009056, GO:0009058, GO:0009605, GO:0009987, GO:0016070, GO:0016787, GO:0019219, GO:0019538, GO:0035556, GO:…	-2.51937	0.00104504	0.0321349
ENSMUSG00000003161	Sri	sorcin	NM_001080974	109552	NA		-4.30287	0.00105892	0.0322112
ENSMUSG00000002957	Ap2a2	adaptor-related protein complex 2, alpha 2 subunit	NM_001357068	11772	NA	GO:0006810, GO:0006886, GO:0006897, GO:0006898, GO:0015031, GO:0016192, GO:0051179	-2.85899	0.00105689	0.0322112
ENSMUSG00000028568	Btf3l4	basic transcription factor 3-like 4	NM_001356361	70533	NA	GO:0003676, GO:0003677, GO:0003700, GO:0005488, GO:0006139, GO:0006351, GO:0006357, GO:0006366, GO:0006367, GO:0008152, GO:0044238, GO:0001071, GO:0016070, GO:0019219, GO:0050789, GO:0065007	-2.40947	0.0010622	0.0322112
ENSMUSG00000031256	Cstf2	cleavage stimulation factor, 3' pre-RNA subunit 2	NM_001290398	108062	NA	GO:0003676, GO:0003723, GO:0003729, GO:0005488, GO:0005622, GO:0005634, GO:0005654, GO:0032991, GO:0043226, GO:0043234, GO:0044464	-2.03535	0.00106079	0.0322112
ENSMUSG00000021998	Lcp1	lymphocyte cytosolic protein 1	NM_001247984	18826	NA	GO:0003779, GO:0005198, GO:0005200, GO:0005488, GO:0005515, GO:0005622, GO:0005856, GO:0008092, GO:0009653, GO:0009987, GO:0015629, GO:0016043, GO:0032502, GO:0032989, GO:0043226, GO:0044464, GO:0071840	-1.24061	0.0010579	0.0322112
ENSMUSG00000061244	Exoc5	exocyst complex component 5	NM_207214	105504	NA	GO:0006810, GO:0006886, GO:0015031, GO:0051179	-2.52352	0.00106747	0.0322966
ENSMUSG00000035171	1110059E24Rik	RIKEN cDNA 1110059E24 gene	NM_025423	66206	NA	NA	-2.39389	0.00107168	0.0323494
ENSMUSG00000020120	Plek	pleckstrin	NM_019549	56193	NA	GO:0005198, GO:0005200, GO:0005622, GO:0005856, GO:0007154, GO:0007165, GO:0009987, GO:0016043, GO:0032502, GO:0032989, GO:0035556, GO:0043226, GO:0044464, GO:0071840	-1.65277	0.00108025	0.0325335
ENSMUSG00000040782	Cop1	COP1, E3 ubiquitin ligase	NM_001360878	26374	NA	NA	-1.96503	0.00108437	0.032583
ENSMUSG00000069729	Arid1b	AT rich interactive domain 1B (SWI-like)	NM_001085355	239985	NA	NA	-1.41793	0.00109772	0.0329092
ENSMUSG00000019966	Kitl	kit ligand	NM_001347156	17311	NA	GO:0005102, GO:0005488, GO:0005515, GO:0008083, GO:0009987	-2.3384	0.00110238	0.0329736
ENSMUSG00000019907	Ppp1r12a	protein phosphatase 1, regulatory subunit 12A	NM_001368736	17931	NA	GO:0005488, GO:0005515, GO:0006464, GO:0006468, GO:0008152, GO:0019208, GO:0019538, GO:0030234, GO:0044238, GO:0003824, GO:0016787, GO:0016788, GO:0016791, GO:0050790, GO:0065007, GO:0065009	-1.32928	0.00111171	0.0331774
ENSMUSG00000048612	Myof	myoferlin	NM_001099634	226101	NA	GO:0003008, GO:0006936, NA	-1.74107	0.00111633	0.0332398
ENSMUSG00000015143	Actn1	actinin, alpha 1	NM_001346669	109711	NA	GO:0009653, GO:0032502, GO:0032989, NA	-1.87737	0.00112646	0.0334598
ENSMUSG00000020275	Rel	reticuloendotheliosis oncogene	NM_009044	19696	NA		-1.79642	0.0011288	0.0334598
ENSMUSG00000022698	Naa50	N(alpha)-acetyltransferase 50, NatE catalytic subunit	NM_001347239	72117	NA	GO:0003824, GO:0005622, GO:0006464, GO:0006473, GO:0008152, GO:0009987, GO:0016407, GO:0016740, GO:0016746, GO:0019538, GO:0032991, GO:0043234, GO:0044238, GO:0044464	-2.2836	0.00114207	0.0336259
ENSMUSG00000048701	Ccdc6	coiled-coil domain containing 6	NM_001111121	76551	NA	NA	-2.14072	0.00113962	0.0336259
ENSMUSG00000021709	Erbin	Erbb2 interacting protein	NM_001005868	59079	NA	NA	-1.74524	0.00113948	0.0336259
ENSMUSG00000039936	Pik3cd	phosphatidylinositol-4,5-bisphosphate 3-kinase catalytic subunit delta	NM_001029837	18707	NA	GO:0002376, GO:0003824, GO:0005622, GO:0005737, GO:0005829, GO:0005886, GO:0006464, GO:0006468, GO:0006629, GO:0006644, GO:0006796, GO:0006928, GO:0006950, GO:0006955, GO:0007154, GO:0007165, GO:0007596, GO:0008152, GO:0009058, GO:0009605, GO:0009987, GO:0016020, GO:0016301, GO:0016740, GO:0019538, GO:0032501, GO:0032991, GO:0035556, GO:0040011, GO:0043234, GO:0044238, GO:0044464, GO:0044707, GO:…	-1.58528	0.00115411	0.0339045
ENSMUSG00000005534	Insr	insulin receptor	NM_001330056	16337	NA	NA	-2.65356	0.00117675	0.0341882
ENSMUSG00000020883	Fbxl20	F-box and leucine-rich repeat protein 20	NM_028149	72194	NA	NA	-2.5974	0.00117497	0.0341882
ENSMUSG00000027184	Caprin1	cell cycle associated protein 1	NM_001111289	53872	NA	NA	-1.41136	0.0011745	0.0341882
ENSMUSG00000073411	H2-D1	histocompatibility 2, D region locus 1	NM_010380	14964	10090.ENSMUSP00000134570		-1.26209	0.00117131	0.0341882
ENSMUSG00000053477	Tcf4	transcription factor 4	NM_001083967	21413	NA	GO:0001071, GO:0003676, GO:0003677, GO:0003700, GO:0005488, GO:0005515, GO:0005622, GO:0005634, GO:0005654, GO:0006139, GO:0006351, GO:0006357, GO:0006366, GO:0006807, GO:0007399, GO:0008152, GO:0009058, GO:0009987, GO:0016070, GO:0019219, GO:0030154, GO:0032501, GO:0032502, GO:0032991, GO:0043226, GO:0043234, GO:0044238, GO:0044464, GO:0044707, GO:0048731, GO:0050789, GO:0065007	-1.43572	0.00118016	0.0342115
ENSMUSG00000060802	B2m	beta-2 microglobulin	NM_009735	12010	NA	GO:0002504, GO:0006968, GO:0019882, GO:0042611, GO:0043234, GO:0050896, GO:0002376, GO:0032991	-1.65141	0.00118425	0.0342547
ENSMUSG00000029152	Ociad1	OCIA domain containing 1	NM_001159887	68095	NA	GO:0042611, GO:0043234, NA	-2.9949	0.00119619	0.0345243
ENSMUSG00000038855	Itpkb	inositol 1,4,5-trisphosphate 3-kinase B	NM_001081175	320404	NA	GO:0003824, GO:0016301, GO:0016740, NA	-1.13003	0.00120592	0.0347289
ENSMUSG00000022008	Gpalpp1	GPALPP motifs containing 1	NM_026177	67467	NA	NA	-2.61701	0.00121322	0.0348196
ENSMUSG00000008193	Spib	Spi-B transcription factor (Spi-1/PU.1 related)	NM_019866	272382	NA	GO:0000981, GO:0001071, GO:0003676, GO:0003677, GO:0003700, GO:0005488, GO:0005622, GO:0005634, GO:0006139, GO:0006351, GO:0006357, GO:0006366, GO:0006807, GO:0008152, GO:0009058, GO:0009987, GO:0016070, GO:0019219, GO:0030154, GO:0032502, GO:0043226, GO:0044238, GO:0044464, GO:0050789, GO:0065007	-2.42955	0.00121436	0.0348196
ENSMUSG00000042185	Nfrkb	nuclear factor related to kappa B binding protein	NM_001359654	235134	NA	GO:0003676, GO:0003677, GO:0003700, GO:0005488, GO:0006139, GO:0006351, GO:0006357, GO:0006366, GO:0008152, GO:0044238, GO:0001071, GO:0016070, GO:0019219, GO:0050789, GO:0065007	-2.87954	0.00122421	0.0349498
ENSMUSG00000025860	Xiap	X-linked inhibitor of apoptosis	NM_001301639	11798	NA	GO:0000910, GO:0003824, GO:0004842, GO:0004857, GO:0004869, GO:0005622, GO:0005737, GO:0005856, GO:0005874, GO:0006461, GO:0006464, GO:0006915, GO:0006996, GO:0007010, GO:0007049, GO:0007067, GO:0007154, GO:0007165, GO:0008152, GO:0008219, GO:0008233, GO:0008234, GO:0009987, GO:0016043, GO:0016265, GO:0016787, GO:0016874, GO:0019538, GO:0030234, GO:0030414, GO:0032991, GO:0043226, GO:0043234, GO:…	-2.20522	0.00122252	0.0349498
ENSMUSG00000027423	Snx5	sorting nexin 5	NM_001199188	69178	NA	GO:0005488, GO:0005622, GO:0005737, GO:0005768, GO:0006810, GO:0006897, GO:0006996, GO:0008289, GO:0009987, GO:0016020, GO:0016043, GO:0016192, GO:0043226, GO:0044464, GO:0051179, GO:0071840, NA	-1.95985	0.00123579	0.0350938
ENSMUSG00000017421	Zfp207	zinc finger protein 207	NM_001130169	22680	NA	GO:0003676, GO:0003677, GO:0005488, GO:0006139, GO:0008152, GO:0044238	-1.59312	0.00123293	0.0350938
ENSMUSG00000020427	Igfbp3	insulin-like growth factor binding protein 3	NM_008343	16009	NA	GO:0005488, GO:0005515, GO:0005576, GO:0005615, GO:0007154, GO:0007165, GO:0007166, GO:0007169, GO:0009987, GO:0050789, GO:0050896, GO:0065007, NA	-1.74198	0.0012418	0.0351469
ENSMUSG00000022378	Fam49b	family with sequence similarity 49, member B	NM_001360035	223601	NA	NA	-1.75248	0.00125071	0.0353232
ENSMUSG00000048578	Mlec	malectin	NM_175403	109154	NA	NA	-1.57503	0.0012576	0.0354418
ENSMUSG00000026393	Nek7	NIMA (never in mitosis gene a)-related expressed kinase 7	NM_001311148	59125	NA	GO:0003824, GO:0004672, GO:0006464, GO:0006468, GO:0006796, GO:0008152, GO:0009987, GO:0016301, GO:0016740, GO:0019538, GO:0044238	-2.24568	0.00126063	0.0354512
ENSMUSG00000033323	Ctdp1	CTD (carboxy-terminal domain, RNA polymerase II, polypeptide A) phosphatase, subunit 1	NM_026295	67655	NA	GO:0003824, GO:0004721, GO:0005622, GO:0005634, GO:0005654, GO:0006139, GO:0006351, GO:0006357, GO:0006366, GO:0006464, GO:0006796, GO:0006807, GO:0008152, GO:0009058, GO:0009987, GO:0016070, GO:0016787, GO:0016788, GO:0016791, GO:0019219, GO:0019538, GO:0032991, GO:0043226, GO:0043234, GO:0044238, GO:0044464, GO:0050789, GO:0065007	-1.96924	0.0012676	0.0355712
ENSMUSG00000032727	Mier3	MIER family member 3	NM_172593	218613	NA	GO:0003676, GO:0003677, GO:0003682, GO:0005488, GO:0006139, GO:0006351, GO:0006366, GO:0007498, GO:0008152, GO:0009299, GO:0009987, GO:0016070, GO:0044238, NA	-4.85459	0.00127269	0.0356045
ENSMUSG00000001870	Ltbp1	latent transforming growth factor beta binding protein 1	NM_001331233	268977	NA	GO:0005102, GO:0005198, GO:0005201, GO:0005488, GO:0005509, GO:0005515, GO:0005516, GO:0005544, GO:0005576, GO:0009987	-2.15335	0.0012742	0.0356045
ENSMUSG00000071659	Hnrnpul2	heterogeneous nuclear ribonucleoprotein U-like 2	NM_001081196	68693	NA	NA	-1.19635	0.00127973	0.0356835
ENSMUSG00000025899	Alkbh8	alkB homolog 8, tRNA methyltransferase	NM_026303	67667	NA	GO:0003676, GO:0003723, GO:0003824, GO:0005488, GO:0005622, GO:0005634, GO:0005737, GO:0006139, GO:0006399, GO:0006807, GO:0008152, GO:0008168, GO:0008173, GO:0009987, GO:0016070, GO:0016491, GO:0016740, GO:0043226, GO:0044238, GO:0044464	-3.98898	0.00130066	0.0360629
ENSMUSG00000016409	Nkap	NFKB activating protein	NM_025937	67050	NA	NA	-3.9444	0.00130283	0.0360629
ENSMUSG00000038642	Ctss	cathepsin S	NM_001267695	13040	NA	GO:0003824, GO:0005576, GO:0005615, GO:0005622, GO:0005737, GO:0005764, GO:0005773, GO:0006508, GO:0008152, GO:0008233, GO:0008234, GO:0009056, GO:0009987, GO:0016787, GO:0019538, GO:0043226, GO:0044238, GO:0044464	-1.90433	0.00129733	0.0360629
ENSMUSG00000034024	Cct2	chaperonin containing Tcp1, subunit 2 (beta)	NM_001358767	12461	NA	GO:0006457, GO:0006461, GO:0008152, GO:0019538, GO:0044238, NA	-1.81057	0.0013043	0.0360629
ENSMUSG00000031015	Swap70	SWA-70 protein	NM_009302	20947	NA	GO:0003676, GO:0005488, GO:0006139, GO:0006259, GO:0006310, GO:0006955, GO:0008152, GO:0019724, GO:0044238, GO:0050896	-1.29441	0.00131561	0.0362234
ENSMUSG00000017548	Suz12	SUZ12 polycomb repressive complex 2 subunit	NM_001163018	52615	NA	GO:0003676, GO:0005488, GO:0006139, GO:0006325, GO:0006351, GO:0006366, GO:0006996, GO:0008152, GO:0009987, GO:0016043, GO:0044238, GO:0016070, GO:0071840	-1.64076	0.00133806	0.0367645
ENSMUSG00000040713	Creg1	cellular repressor of E1A-stimulated genes 1	NM_011804	433375	NA	GO:0006139, GO:0008152, GO:0044238	-2.57728	0.00134138	0.0367788
ENSMUSG00000034158	Lrrc58	leucine rich repeat containing 58	NM_177093	320184	NA	NA	-2.24034	0.00135708	0.0369783
ENSMUSG00000030707	Coro1a	coronin, actin binding protein 1A	NM_001301374	12721	NA	GO:0003779, GO:0005488, GO:0005515, GO:0005622, GO:0005856, GO:0006996, GO:0007010, GO:0008092, GO:0009987, GO:0015629, GO:0016043, GO:0043226, GO:0044464, GO:0071840, NA	-1.09436	0.00135604	0.0369783
ENSMUSG00000026104	Stat1	signal transducer and activator of transcription 1	NM_001205313	20846	NA		-1.3873	0.00137558	0.037405
ENSMUSG00000073008	Gpr174	G protein-coupled receptor 174	NM_001033251	213439	NA	NA	-4.00954	0.00139656	0.0378192
ENSMUSG00000031696	Vps35	VPS35 retromer complex component	NM_022997	65114	NA	GO:0005215, GO:0005622, GO:0005737, GO:0005768, GO:0006810, GO:0006886, GO:0008104, GO:0009987, GO:0015031, GO:0016020, GO:0016192, GO:0032991, GO:0043226, GO:0043234, GO:0044464, GO:0051179	-2.3794	0.00140219	0.0378938
ENSMUSG00000020564	Atxn7l1	ataxin 7-like 1	NM_001033436	380753	NA	GO:0003008, GO:0050877, NA	-2.65729	0.0014139	0.0381319
ENSMUSG00000028525	Pde4b	phosphodiesterase 4B, cAMP specific	NM_001177980	18578	NA	GO:0007154, GO:0007165, NA	-1.45325	0.00141872	0.0381836
ENSMUSG00000076614	NA	NA	NA	NA	NA		-2.79477	0.00143613	0.0383386
ENSMUSG00000026775	Yme1l1	YME1-like 1 (S. cerevisiae)	NM_013771	27377	NA	GO:0003824, GO:0005622, GO:0005737, GO:0005739, GO:0006139, GO:0006508, GO:0006796, GO:0006807, GO:0008152, GO:0008233, GO:0008237, GO:0009056, GO:0009987, GO:0016462, GO:0016787, GO:0019538, GO:0043226, GO:0044238, GO:0044464	-2.3086	0.00143568	0.0383386
ENSMUSG00000014030	Pax5	paired box 5	NM_008782	18507	NA	GO:0001501, GO:0003676, GO:0003677, GO:0003700, GO:0005488, GO:0006139, GO:0006351, GO:0006357, GO:0006366, GO:0007379, GO:0007389, GO:0007398, GO:0007399, GO:0007498, GO:0007517, GO:0008152, GO:0044238, GO:0048731, NA	-1.55105	0.00142934	0.0383386
ENSMUSG00000022710	Usp7	ubiquitin specific peptidase 7	NM_001003918	252870	NA	NA	-2.256	0.00144244	0.0383515
ENSMUSG00000036478	Btg1	B cell translocation gene 1, anti-proliferative	NM_007569	12226	NA	GO:0007049, GO:0009987, GO:0035556, NA	-1.708	0.00144174	0.0383515
ENSMUSG00000019899	Lama2	laminin, alpha 2	NM_008481	16773	NA	GO:0003008, GO:0004872, GO:0005576, GO:0007154, GO:0007155, GO:0007160, GO:0007165, GO:0007398, GO:0009987, GO:0016337, GO:0031012, GO:0032502, GO:0050877, NA	-2.92861	0.00145142	0.0384191
ENSMUSG00000070501	Ifi214	interferon activated gene 214	NM_001024721	545384	NA	NA	-2.03576	0.00145374	0.0384191
ENSMUSG00000007880	Arid1a	AT rich interactive domain 1A (SWI-like)	NM_001080819	93760	NA	NA	-1.18867	0.00144925	0.0384191
ENSMUSG00000021356	Irf4	interferon regulatory factor 4	NM_001347508	16364	NA	GO:0002376, GO:0003676, GO:0003677, GO:0003700, GO:0005488, GO:0006139, GO:0006351, GO:0006357, GO:0006366, GO:0006955, GO:0008152, GO:0034341, GO:0044238, GO:0050896, GO:0001071, GO:0016070, GO:0019219, GO:0050789, GO:0065007	-2.62679	0.00146543	0.0385731
ENSMUSG00000029422	Rsrc2	arginine/serine-rich coiled-coil 2	NM_001005523	208606	NA	NA	-1.18218	0.00146407	0.0385731
ENSMUSG00000029016	Clcn6	chloride channel, voltage-sensitive 6	NM_011929	26372	NA	GO:0005215, GO:0005216, GO:0005244, GO:0005253, GO:0005488, GO:0006810, GO:0006811, GO:0006820, GO:0009987, GO:0022857, GO:0050789, GO:0051179, GO:0065007, NA	-3.94401	0.00147709	0.0388023
ENSMUSG00000026854	Usp20	ubiquitin specific peptidase 20	NM_028846	74270	NA	NA	-3.07572	0.00149149	0.0391025
ENSMUSG00000038172	Ttc39b	tetratricopeptide repeat domain 39B	NM_025782	69863	NA	NA	-3.09652	0.0015076	0.0394462
ENSMUSG00000032217	Rnf111	ring finger 111	NM_001357494	93836	NA	GO:0006139, GO:0006351, GO:0006508, GO:0006807, GO:0007154, GO:0007165, GO:0007166, GO:0007178, GO:0008152, GO:0009056, GO:0009058, GO:0009719, GO:0009987, GO:0016070, GO:0019219, GO:0019538, GO:0044238, GO:0050789, GO:0050896, GO:0065007	-2.20964	0.00151678	0.0395751
ENSMUSG00000032053	Pou2af1	POU domain, class 2, associating factor 1	NM_011136	18985	NA	NA	-1.91814	0.00151853	0.0395751
ENSMUSG00000040560	Wdr7	WD repeat domain 7	NM_001014981	104082	NA	NA	-3.82149	0.00152809	0.0397455
ENSMUSG00000053819	Camk2d	calcium/calmodulin-dependent protein kinase II, delta	NM_001025438	108058	NA	GO:0007268, GO:0007399, NA	-1.83868	0.00154897	0.04013
ENSMUSG00000041997	Tlk1	tousled-like kinase 1	NM_001362963	228012	NA	GO:0000910, GO:0003824, GO:0004672, GO:0006139, GO:0006259, GO:0006260, GO:0006281, GO:0006464, GO:0006468, GO:0007049, GO:0007067, GO:0007154, GO:0007165, GO:0008152, GO:0009987, GO:0016301, GO:0016740, GO:0019538, GO:0035556, GO:0044238	-1.601	0.00156884	0.0405648
ENSMUSG00000024654	Asrgl1	asparaginase like 1	NM_025610	66514	NA	GO:0003824, GO:0006508, GO:0006520, GO:0008152, GO:0008233, GO:0009063, GO:0016787, GO:0019538, GO:0044238, NA	-3.47295	0.00157895	0.0407462
ENSMUSG00000025323	Sp4	trans-acting transcription factor 4	NM_001166385	20688	NA		-3.28298	0.00158661	0.0407646
ENSMUSG00000032998	Foxj3	forkhead box J3	NM_001290696	230700	NA	GO:0000981, GO:0001071, GO:0003676, GO:0003677, GO:0003700, GO:0005488, GO:0005622, GO:0005634, GO:0006139, GO:0006351, GO:0006357, GO:0006366, GO:0006807, GO:0008152, GO:0009058, GO:0009653, GO:0009987, GO:0016070, GO:0019219, GO:0030154, GO:0032502, GO:0043226, GO:0044238, GO:0044464, GO:0050789, GO:0065007	-2.78876	0.00158289	0.0407646
ENSMUSG00000027678	Ncoa3	nuclear receptor coactivator 3	NM_008679	17979	NA		-1.06813	0.00158896	0.0407646
ENSMUSG00000020530	Ggnbp2	gametogenetin binding protein 2	NM_001364111	217039	NA	GO:0005622, GO:0005634, GO:0005737, GO:0043226, GO:0044464	-1.89024	0.0015946	0.0408216
ENSMUSG00000091228	NA	NA	NA	NA	NA		-5.28029	0.00161971	0.0408373
ENSMUSG00000045868	Gvin1	GTPase, very large interferon inducible 1	NM_001039160	74558	NA		-2.07181	0.00161245	0.0408373
ENSMUSG00000032050	Rdx	radixin	NM_001104616	19684	NA	GO:0005198, GO:0005200, GO:0005622, GO:0009653, GO:0009987, GO:0032502, GO:0032989, GO:0044464	-1.93237	0.00161737	0.0408373
ENSMUSG00000053617	Sh3pxd2a	SH3 and PX domains 2A	NM_001164717	14218	NA	GO:0003824, GO:0005488, GO:0005622, GO:0008047, GO:0008152, GO:0008289, GO:0009987, GO:0016491, GO:0030234, GO:0044464, GO:0050789, GO:0050790, GO:0065007, GO:0065009	-1.66298	0.00161444	0.0408373
ENSMUSG00000057637	Prdm2	PR domain containing 2, with ZNF domain	NM_001081355	110593	NA	NA	-1.5394	0.00161106	0.0408373
ENSMUSG00000044456	Rin3	Ras and Rab interactor 3	NM_001161365	217835	NA	GO:0005083, GO:0005085, GO:0005488, GO:0005515, GO:0006810, GO:0006886, GO:0006897, GO:0015031, GO:0016192, GO:0030234, GO:0003824, GO:0008152, GO:0050790, GO:0051179, GO:0065007, GO:0065009	-0.902105	0.00161749	0.0408373
ENSMUSG00000030161	Gabarapl1	gamma-aminobutyric acid (GABA) A receptor-associated protein-like 1	NM_020590	57436	NA	GO:0005622, GO:0005737, GO:0005773, GO:0005829, GO:0006950, GO:0006996, GO:0007154, GO:0008152, GO:0009056, GO:0009605, GO:0009987, GO:0016020, GO:0016043, GO:0043226, GO:0044085, GO:0044464, GO:0050896, GO:0071840	-4.24503	0.00164318	0.0408807
ENSMUSG00000021671	Poc5	POC5 centriolar protein	NM_026173	67463	NA	NA	-3.85375	0.00163755	0.0408807
ENSMUSG00000042460	C1galt1	core 1 synthase, glycoprotein-N-acetylgalactosamine 3-beta-galactosyltransferase, 1	NM_052993	94192	NA	GO:0003824, GO:0005622, GO:0005737, GO:0005794, GO:0005975, GO:0006464, GO:0006486, GO:0008152, GO:0009058, GO:0009987, GO:0016020, GO:0016740, GO:0016757, GO:0019538, GO:0043226, GO:0044238, GO:0044464, NA	-3.31724	0.00164016	0.0408807
ENSMUSG00000089824	Rbm12	RNA binding motif protein 12	NM_029397	75710	NA	GO:0000398, GO:0003676, GO:0003735, GO:0005198, GO:0005488, GO:0006139, GO:0006397, GO:0008152, GO:0016070, GO:0044238	-3.00648	0.00163295	0.0408807
ENSMUSG00000039831	Arhgap29	Rho GTPase activating protein 29	NM_001356524	214137	NA	NA	-2.97652	0.00163495	0.0408807
ENSMUSG00000040021	Lats1	large tumor suppressor	NM_010690	16798	NA	GO:0003824, GO:0004672, GO:0005622, GO:0006464, GO:0006468, GO:0006796, GO:0007154, GO:0007165, GO:0008152, GO:0009987, GO:0016301, GO:0016740, GO:0019538, GO:0035556, GO:0044238, GO:0044464, GO:0050789, GO:0050896, GO:0065007	-2.73518	0.00163885	0.0408807
ENSMUSG00000003882	Il7r	interleukin 7 receptor	NM_001355680	16197	NA	GO:0004872, GO:0009987, GO:0050896	-2.64369	0.00162871	0.0408807
ENSMUSG00000031902	Nfatc3	nuclear factor of activated T cells, cytoplasmic, calcineurin dependent 3	NM_001368796	18021	NA		-2.03361	0.00164701	0.0408986
ENSMUSG00000052812	Atad2b	ATPase family, AAA domain containing 2B	NM_001099628	320817	NA	GO:0003682, GO:0003824, GO:0005488, GO:0005515, GO:0005622, GO:0005634, GO:0006139, GO:0006351, GO:0006357, GO:0006366, GO:0006796, GO:0006807, GO:0008152, GO:0009056, GO:0009058, GO:0009987, GO:0016070, GO:0016462, GO:0016787, GO:0019219, GO:0040029, GO:0043226, GO:0044238, GO:0044464, GO:0050789, GO:0065007	-2.04194	0.00166313	0.0411436
ENSMUSG00000030577	Cd22	CD22 antigen	NM_001043317	12483	NA	GO:0004872, GO:0005102, GO:0005198, GO:0005488, GO:0005515, GO:0009987, GO:0019911, GO:0050896, NA	-1.38301	0.00167288	0.0413072
ENSMUSG00000037652	Phc3	polyhomeotic 3	NM_001165954	241915	NA	GO:0003676, GO:0003677, GO:0003682, GO:0003700, GO:0005488, GO:0006139, GO:0006351, GO:0006357, GO:0006366, GO:0007049, GO:0008152, GO:0009987, GO:0044238, NA	-1.3509	0.00168457	0.041518
ENSMUSG00000020705	Ddx42	DEAD (Asp-Glu-Ala-Asp) box polypeptide 42	NM_001361640	72047	NA	GO:0003724, GO:0003824, GO:0004386, GO:0005622, GO:0005634, GO:0005730, GO:0005737, GO:0006139, GO:0006796, GO:0006807, GO:0008152, GO:0009056, GO:0009987, GO:0016070, GO:0016462, GO:0016787, GO:0043226, GO:0044238, GO:0044464	-1.17654	0.00169456	0.0416862
ENSMUSG00000017485	Top2b	topoisomerase (DNA) II beta	NM_009409	21974	NA	GO:0000003, GO:0005622, GO:0005634, GO:0006139, GO:0006259, GO:0006310, GO:0006807, GO:0006996, GO:0007049, GO:0007059, GO:0007126, GO:0008152, GO:0009987, GO:0016043, GO:0043226, GO:0044238, GO:0044464, GO:0050789, GO:0051726, GO:0065007, GO:0071840, NA	-1.39874	0.00171911	0.042163
ENSMUSG00000032621	Srek1	splicing regulatory glutamine/lysine-rich protein 1	NM_001361085	218543	NA	NA	-1.26272	0.00172035	0.042163
ENSMUSG00000045216	Hs6st1	heparan sulfate 6-O-sulfotransferase 1	NM_015818	50785	NA	GO:0003824, GO:0006790, GO:0008152, GO:0009058, GO:0009987, GO:0016740, GO:0019538, GO:0044238	-2.56332	0.00174844	0.0423304
ENSMUSG00000038175	Mylip	myosin regulatory light chain interacting protein	NM_153789	218203	NA	NA	-2.46899	0.00174754	0.0423304
ENSMUSG00000005299	Letm1	leucine zipper-EF-hand containing transmembrane protein 1	NM_019694	56384	NA	GO:0005488, GO:0005509, GO:0005515, GO:0005516, GO:0005544	-2.32779	0.0017461	0.0423304
ENSMUSG00000039068	Zzz3	zinc finger, ZZ domain containing 3	NM_001080755	108946	NA	GO:0003676, GO:0003677, GO:0003700, GO:0005488, GO:0006139, GO:0008152, GO:0044238, GO:0001071	-2.23782	0.00174332	0.0423304
ENSMUSG00000038648	Creb3l2	cAMP responsive element binding protein 3-like 2	NM_178661	208647	NA	GO:0002376, GO:0003008, GO:0007154, GO:0007165, GO:0007398, GO:0007399, GO:0032502, GO:0048731, GO:0050877, NA	-2.21589	0.00175223	0.0423304
ENSMUSG00000021171	Esyt2	extended synaptotagmin-like protein 2	NM_028731	52635	NA	GO:0005622, GO:0005737, GO:0005783, GO:0016020, GO:0042175, GO:0043226, GO:0044464, NA	-2.12251	0.00176899	0.0423304
ENSMUSG00000027829	Ccnl1	cyclin L1	NM_001025442	56706	NA	GO:0003824, GO:0004672, GO:0005622, GO:0005634, GO:0006139, GO:0006351, GO:0006357, GO:0006366, GO:0006464, GO:0006468, GO:0006796, GO:0006807, GO:0007049, GO:0008152, GO:0009058, GO:0009987, GO:0016070, GO:0016301, GO:0016740, GO:0019207, GO:0019219, GO:0019220, GO:0019538, GO:0030234, GO:0032991, GO:0043226, GO:0043234, GO:0044238, GO:0044464, GO:0050789, GO:0050790, GO:0051726, GO:0065007, GO:…	-1.72759	0.00176463	0.0423304
ENSMUSG00000024691	Fam111a	family with sequence similarity 111, member A	NM_001346545	107373	NA	NA	-1.5085	0.00175352	0.0423304
ENSMUSG00000022841	Ap2m1	adaptor-related protein complex 2, mu 1 subunit	NM_001302970	11773	NA	NA	-1.29877	0.00176086	0.0423304
ENSMUSG00000028163	Nfkb1	nuclear factor of kappa light polypeptide gene enhancer in B cells 1, p105	NM_008689	18033	NA	NA	-1.27636	0.00176819	0.0423304
ENSMUSG00000048222	Mfap1b	microfibrillar-associated protein 1B	NM_001081975	100034361	NA		-1.05083	0.00176423	0.0423304
ENSMUSG00000019428	Fkbp8	FK506 binding protein 8	NM_001111066	14232	NA	GO:0003824, GO:0005488, GO:0005622, GO:0005737, GO:0006457, GO:0006464, GO:0008152, GO:0009987, GO:0016853, GO:0019538, GO:0044238, GO:0044464	-2.00377	0.00177911	0.0424725
ENSMUSG00000033454	Zbtb1	zinc finger and BTB domain containing 1	NM_001364323	268564	NA	NA	-1.27506	0.00178138	0.0424725
ENSMUSG00000025823	Pdia4	protein disulfide isomerase associated 4	NM_001368756	12304	NA	GO:0003756, GO:0003824, GO:0005622, GO:0005737, GO:0005783, GO:0006457, GO:0006950, GO:0008152, GO:0009987, GO:0016853, GO:0019538, GO:0043226, GO:0044238, GO:0044464, GO:0050896	-1.57136	0.00178939	0.0425863
ENSMUSG00000021244	Ylpm1	YLP motif containing 1	NM_001347421	56531	NA		-1.70414	0.00179334	0.0425964
ENSMUSG00000033228	Scaf11	SR-related CTD-associated factor 11	NM_028148	72193	NA	NA	-1.52016	0.00181664	0.0430015
ENSMUSG00000027162	Lin7c	lin-7 homolog C (C. elegans)	NM_011699	22343	NA	GO:0003008, GO:0005488, GO:0005515, GO:0005886, GO:0006810, GO:0006887, GO:0007154, GO:0007267, GO:0007268, GO:0007269, GO:0008104, GO:0008105, GO:0009987, GO:0016020, GO:0016192, GO:0030054, GO:0032501, GO:0032991, GO:0043234, GO:0044464, GO:0044707, GO:0050877, GO:0051179, GO:0065007	-2.03192	0.00183059	0.0431548
ENSMUSG00000035901	Dennd5a	DENN/MADD domain containing 5A	NM_001311139	19347	NA	GO:0005215, GO:0005216, GO:0005261, GO:0006810, GO:0006811, GO:0006812, GO:0008324, GO:0009605, GO:0009628, GO:0009987, GO:0022857, GO:0050896, GO:0051179, NA	-1.85814	0.00183742	0.0431548
ENSMUSG00000052713	Zfp608	zinc finger protein 608	NM_001360787	269023	NA	GO:0007398, GO:0007399, GO:0048731, NA	-1.34228	0.00183951	0.0431548
ENSMUSG00000009569	Mrtfb	myocardin related transcription factor B	NM_001122667	239719	NA	GO:0000988, GO:0000989, GO:0001076, GO:0003712, GO:0005488, GO:0005515, GO:0005622, GO:0005634, GO:0006139, GO:0006351, GO:0006357, GO:0006366, GO:0006807, GO:0008152, GO:0009058, GO:0009987, GO:0016070, GO:0019219, GO:0030154, GO:0032502, GO:0043226, GO:0044238, GO:0044464, GO:0050789, GO:0065007	-2.6489	0.00185139	0.0433562
ENSMUSG00000039000	Ube3c	ubiquitin protein ligase E3C	NM_133907	100763	NA	GO:0005622, GO:0005737, GO:0006464, GO:0008152, GO:0009987, GO:0019538, GO:0044238, GO:0044464	-3.16949	0.00185891	0.043388
ENSMUSG00000032253	Phip	pleckstrin homology domain interacting protein	NM_001081216	83946	NA		-1.67865	0.00186264	0.043388
ENSMUSG00000020962	Gtf2a1	general transcription factor II A, 1	NM_031391	83602	NA	GO:0000988, GO:0000989, GO:0003712, GO:0005488, GO:0005515, GO:0005622, GO:0005634, GO:0005654, GO:0006139, GO:0006351, GO:0006366, GO:0006807, GO:0008152, GO:0009058, GO:0009987, GO:0016070, GO:0019219, GO:0032991, GO:0043226, GO:0043234, GO:0044238, GO:0044464, GO:0050789, GO:0065007	-2.24028	0.00188488	0.0438284
ENSMUSG00000024998	Plce1	phospholipase C, epsilon 1	NM_019588	74055	NA	GO:0003824, GO:0004620, GO:0005083, GO:0005085, GO:0005102, GO:0005488, GO:0005509, GO:0005515, GO:0006629, GO:0006644, GO:0008152, GO:0009987, GO:0016298, GO:0016787, GO:0016788, GO:0030234, GO:0035556, GO:0044238, GO:0050790, GO:0065007, GO:0065009	-4.2022	0.00189083	0.0438892
ENSMUSG00000022231	Sema5a	sema domain, seven thrombospondin repeats (type 1 and type 1-like), transmembrane domain (TM) and short cytoplasmic domain, (semaphorin) 5A	NM_009154	20356	NA		-2.40698	0.00189416	0.0438892
ENSMUSG00000053702	Nebl	nebulette	NM_001362722	74103	NA		-4.25291	0.00189834	0.0439087
ENSMUSG00000036779	Tent4b	terminal nucleotidyltransferase 4B	NM_001164497	214627	NA	GO:0003676, GO:0003824, GO:0003887, GO:0005488, GO:0006139, GO:0006259, GO:0006260, GO:0007049, GO:0008152, GO:0008168, GO:0009008, GO:0009987, GO:0016740, GO:0044238	-3.39131	0.00190277	0.043934
ENSMUSG00000022371	Col14a1	collagen, type XIV, alpha 1	NM_001368422	12818	NA	NA	-1.4066	0.00190662	0.0439458
ENSMUSG00000022765	Snap29	synaptosomal-associated protein 29	NM_023348	67474	NA	GO:0005886, GO:0016020, GO:0044464	-2.74058	0.00193414	0.0440288
ENSMUSG00000024120	Lrpprc	leucine-rich PPR-motif containing	NM_028233	72416	NA	GO:0003676, GO:0003723, GO:0003824, GO:0004672, GO:0004872, GO:0005215, GO:0005488, GO:0006464, GO:0006468, GO:0006810, GO:0006886, GO:0008152, GO:0015031, GO:0016301, GO:0016740, GO:0019199, GO:0019538, GO:0022857, GO:0044238, GO:0051179	-2.68586	0.0019283	0.0440288
ENSMUSG00000033845	Mrpl15	mitochondrial ribosomal protein L15	NM_001177658	27395	NA	GO:0003735, GO:0005198, GO:0005622, GO:0005737, GO:0005739, GO:0005840, GO:0030529, GO:0032991, GO:0043226, GO:0044464	-2.40125	0.00193219	0.0440288
ENSMUSG00000030002	Dusp11	dual specificity phosphatase 11 (RNA/RNP complex 1-interacting)	NM_028099	72102	NA	GO:0003824, GO:0006139, GO:0006370, GO:0006397, GO:0008152, GO:0016070, GO:0016740, GO:0016779, GO:0044238	-2.16273	0.00193699	0.0440288
ENSMUSG00000039987	Phtf2	putative homeodomain transcription factor 2	NM_172992	68770	NA	GO:0003676, GO:0003677, GO:0003700, GO:0005488, GO:0006139, GO:0006351, GO:0006357, GO:0006366, GO:0008152, GO:0044238, NA	-2.11545	0.00192992	0.0440288
ENSMUSG00000042351	Grap2	GRB2-related adaptor protein 2	NM_001289442	17444	NA	GO:0002376, GO:0003824, GO:0004672, GO:0004715, GO:0005102, GO:0005488, GO:0005515, GO:0005622, GO:0005886, GO:0006464, GO:0006468, GO:0006796, GO:0006928, GO:0006950, GO:0006955, GO:0007154, GO:0007165, GO:0007166, GO:0007169, GO:0008152, GO:0008283, GO:0009987, GO:0016020, GO:0016301, GO:0016740, GO:0019538, GO:0030154, GO:0032502, GO:0040011, GO:0044238, GO:0044464, GO:0050789, GO:0050896, GO:…	-1.98517	0.00191678	0.0440288
ENSMUSG00000045767	B230219D22Rik	RIKEN cDNA B230219D22 gene	NM_181278	78521	NA	NA	-1.90252	0.00191877	0.0440288
ENSMUSG00000030232	Aebp2	AE binding protein 2	NM_001005605	11569	NA	NA	-1.79858	0.0019235	0.0440288
ENSMUSG00000019841	Rev3l	REV3 like, DNA directed polymerase zeta catalytic subunit	NM_011264	19714	NA	GO:0005622, GO:0005634, GO:0006139, GO:0006259, GO:0006281, GO:0006807, GO:0006950, GO:0008152, GO:0009058, GO:0009987, GO:0032991, GO:0043226, GO:0043234, GO:0044238, GO:0044464, GO:0050896, NA	-2.41448	0.00194444	0.0440992
ENSMUSG00000020154	Ptprb	protein tyrosine phosphatase, receptor type, B	NM_029928	19263	NA	GO:0003824, GO:0004721, GO:0005737, GO:0006464, GO:0008152, GO:0016787, GO:0016788, GO:0016791, GO:0019538, GO:0044238, GO:0005622, GO:0044464	-1.56195	0.00194678	0.0440992
ENSMUSG00000009575	Cbx5	chromobox 5	NM_001076789	12419	NA	GO:0003676, GO:0003677, GO:0003682, GO:0003700, GO:0005488, GO:0006139, GO:0006325, GO:0006351, GO:0006357, GO:0006366, GO:0006996, GO:0008152, GO:0009987, GO:0016043, GO:0044238, GO:0001071, GO:0016070, GO:0019219, GO:0050789, GO:0065007	-2.46012	0.00196065	0.0441097
ENSMUSG00000091896	Ube2d2a	ubiquitin-conjugating enzyme E2D 2A	NM_019912	56550	NA	GO:0003824, GO:0006464, GO:0006915, GO:0008152, GO:0016874, GO:0019538, GO:0044238	-2.33054	0.0019547	0.0441097
ENSMUSG00000055067	Smyd3	SET and MYND domain containing 3	NM_027188	69726	NA	GO:0003676, GO:0003677, GO:0003700, GO:0003712, GO:0005488, GO:0006139, GO:0006351, GO:0006357, GO:0006366, GO:0008152, GO:0044238, GO:0000988, GO:0000989, GO:0001071, GO:0005515, GO:0016070, GO:0019219, GO:0050789, GO:0065007	-4.55485	0.00198643	0.0444615
ENSMUSG00000031201	Brcc3	BRCA1/BRCA2-containing complex, subunit 3	NM_001166457	210766	NA	GO:0003676, GO:0003677, GO:0003700, GO:0005488, GO:0008152, GO:0044238, GO:0001071	-3.58678	0.00198031	0.0444615
ENSMUSG00000027189	Trim44	tripartite motif-containing 44	NM_020267	80985	NA	NA	-1.61499	0.00198629	0.0444615
ENSMUSG00000070327	Rnf213	ring finger protein 213	NM_001040005	672511	NA		-0.94289	0.00199646	0.0446101
ENSMUSG00000031295	Phka2	phosphorylase kinase alpha 2	NM_001177878	110094	NA	GO:0003824, GO:0004672, GO:0005622, GO:0005737, GO:0006464, GO:0006468, GO:0006796, GO:0008152, GO:0009987, GO:0016301, GO:0016740, GO:0019538, GO:0032991, GO:0043234, GO:0044238, GO:0044464	-3.84446	0.00202	0.0450456
ENSMUSG00000024012	Mtch1	mitochondrial carrier 1	NM_001347335	56462	NA	GO:0005622, GO:0005737, GO:0005739, GO:0006915, GO:0008219, GO:0009987, GO:0016265, GO:0043226, GO:0044464, GO:0050789, GO:0065007, NA	-2.47664	0.00202279	0.0450456
ENSMUSG00000057335	Cep170	centrosomal protein 170	NM_001024722	545389	NA	NA	-1.99395	0.00204268	0.0453351
ENSMUSG00000068036	Afdn	afadin, adherens junction formation factor	NM_010806	17356	NA	GO:0003779, GO:0005198, GO:0005200, GO:0005488, GO:0005515, GO:0005622, GO:0008092, GO:0009653, GO:0009987, GO:0032502, GO:0044464	-2.39943	0.0020518	0.0453845
ENSMUSG00000037706	Cd81	CD81 antigen	NM_133655	12520	NA	GO:0005886, GO:0007154, GO:0007165, GO:0007166, GO:0009987, GO:0016020, GO:0016021, GO:0044464, GO:0050789, GO:0050896, GO:0065007, NA	-1.58617	0.00204963	0.0453845
ENSMUSG00000066842	Hmcn1	hemicentin 1	NM_001024720	545370	NA	NA	-2.27223	0.00206594	0.045468
ENSMUSG00000045098	Kmt5b	lysine methyltransferase 5B	NM_001167884	225888	NA	NA	-1.32764	0.00206431	0.045468
ENSMUSG00000020279	Il9r	interleukin 9 receptor	NM_001134458	16199	NA	GO:0004872, GO:0009987, GO:0050896	-3.67582	0.00207833	0.0455124
ENSMUSG00000028668	Eloa	elongin A	NM_013736	27224	NA	GO:0003824, GO:0004842, GO:0005622, GO:0005634, GO:0005654, GO:0006139, GO:0006351, GO:0006366, GO:0006368, GO:0006464, GO:0006508, GO:0006807, GO:0008152, GO:0009056, GO:0009058, GO:0009987, GO:0016070, GO:0016874, GO:0019538, GO:0032991, GO:0043226, GO:0043234, GO:0044238, GO:0044464	-1.5146	0.00207401	0.0455124
ENSMUSG00000025369	Smarcc2	SWI/SNF related, matrix associated, actin dependent regulator of chromatin, subfamily c, member 2	NM_001114096	68094	NA	GO:0003676, GO:0003677, GO:0003682, GO:0003700, GO:0003712, GO:0005488, GO:0006139, GO:0006351, GO:0006357, GO:0006366, GO:0008152, GO:0044238, GO:0000988, GO:0000989, GO:0001071, GO:0005515, GO:0016070, GO:0019219, GO:0050789, GO:0065007	-0.840038	0.00207774	0.0455124
ENSMUSG00000037104	Socs5	suppressor of cytokine signaling 5	NM_019654	56468	NA	NA	-3.57858	0.00209494	0.0456482
ENSMUSG00000007812	Zfp655	zinc finger protein 655	NM_001083958	72611	NA	GO:0001071, GO:0003676, GO:0003677, GO:0003700, GO:0005488, GO:0006139, GO:0006351, GO:0006807, GO:0008152, GO:0009058, GO:0009987, GO:0016070, GO:0019219, GO:0044238, GO:0050789, GO:0065007, NA	-3.23303	0.00209554	0.0456482
ENSMUSG00000030156	Cd69	CD69 antigen	NM_001033122	12515	NA	GO:0005102, GO:0005488, GO:0005515, NA	-2.88213	0.00208953	0.0456482
ENSMUSG00000017264	Exosc10	exosome component 10	NM_001355489	50912	NA	GO:0003676, GO:0003824, GO:0004518, GO:0004532, GO:0005488, GO:0006139, GO:0008152, GO:0016070, GO:0016072, GO:0016787, GO:0016788, GO:0044238	-2.85246	0.00210188	0.0456482
ENSMUSG00000030738	Eif3c	eukaryotic translation initiation factor 3, subunit C	NM_146200	56347	NA	GO:0003676, GO:0003723, GO:0003743, GO:0005488, GO:0005515, GO:0005622, GO:0005737, GO:0006412, GO:0008135, GO:0008152, GO:0009058, GO:0009987, GO:0019538, GO:0032991, GO:0043234, GO:0044238, GO:0044464, GO:0006417, GO:0045182, GO:0050789, GO:0065007	-1.66777	0.0020985	0.0456482
ENSMUSG00000026753	Ppp6c	protein phosphatase 6, catalytic subunit	NM_024209	67857	NA	GO:0003824, GO:0004721, GO:0005488, GO:0005509, GO:0005975, GO:0005976, GO:0005977, GO:0006109, GO:0006139, GO:0006351, GO:0006366, GO:0006397, GO:0006464, GO:0006468, GO:0006950, GO:0007049, GO:0007067, GO:0008152, GO:0009987, GO:0016070, GO:0016787, GO:0016788, GO:0016791, GO:0019219, GO:0019538, GO:0044238, GO:0050896, NA	-2.79858	0.00213653	0.0459884
ENSMUSG00000079363	Gbp4	guanylate binding protein 4	NM_001256005	17472	NA		-1.95444	0.0021366	0.0459884
ENSMUSG00000033016	Nfatc1	nuclear factor of activated T cells, cytoplasmic, calcineurin dependent 1	NM_001164109	18018	NA		-1.82315	0.00213625	0.0459884
ENSMUSG00000036594	H2-Aa	histocompatibility 2, class II antigen A, alpha	NM_010378	14960	NA		-1.56526	0.00213851	0.0459884
ENSMUSG00000030662	Ipo5	importin 5	NM_001360602	70572	NA	GO:0005215, GO:0005488, GO:0005622, GO:0005634, GO:0005635, GO:0005737, GO:0006461, GO:0006605, GO:0006810, GO:0006886, GO:0008104, GO:0009987, GO:0015031, GO:0016020, GO:0016043, GO:0043226, GO:0044085, GO:0044464, GO:0051169, GO:0051179, GO:0070271, GO:0071840, GO:0008152, GO:0019538, GO:0044238	-2.70266	0.0021622	0.0461119
ENSMUSG00000046808	Atp10d	ATPase, class V, type 10D	NM_153389	231287	NA	GO:0003824, GO:0005215, GO:0005319, GO:0005886, GO:0006139, GO:0006796, GO:0006807, GO:0006810, GO:0006811, GO:0006820, GO:0006869, GO:0008152, GO:0009056, GO:0009987, GO:0016020, GO:0016043, GO:0016462, GO:0016787, GO:0044238, GO:0044464, GO:0051179, GO:0065007, GO:0071840	-2.48427	0.00216817	0.0461119
ENSMUSG00000037355	Uvssa	UV stimulated scaffold protein A	NM_001081101	71101	NA	NA	-2.3426	0.00216492	0.0461119
ENSMUSG00000037410	Tbc1d2b	TBC1 domain family, member 2B	NM_194334	67016	NA	GO:0003824, GO:0003924, GO:0005488, GO:0005515, GO:0005622, GO:0006139, GO:0006796, GO:0006807, GO:0006810, GO:0006886, GO:0006996, GO:0008047, GO:0008104, GO:0008152, GO:0009056, GO:0009987, GO:0015031, GO:0016043, GO:0016192, GO:0016462, GO:0016787, GO:0019219, GO:0019220, GO:0030234, GO:0044238, GO:0044464, GO:0050789, GO:0050790, GO:0051179, GO:0065007, GO:0065009, GO:0071840	-2.06917	0.00216085	0.0461119
ENSMUSG00000071757	Zhx2	zinc fingers and homeoboxes 2	NM_199449	387609	NA	GO:0000988, GO:0000989, GO:0001071, GO:0003676, GO:0003677, GO:0003700, GO:0003712, GO:0005488, GO:0005515, GO:0005622, GO:0005634, GO:0006139, GO:0006351, GO:0006357, GO:0006366, GO:0006807, GO:0008152, GO:0009058, GO:0009987, GO:0016070, GO:0019219, GO:0043226, GO:0044238, GO:0044464, GO:0050789, GO:0065007, NA	-1.85032	0.00217855	0.0461119
ENSMUSG00000097589	Dleu2	deleted in lymphocytic leukemia, 2	NR_028264	668253	NA		-1.82184	0.0021786	0.0461119
ENSMUSG00000039967	Zfp292	zinc finger protein 292	NM_013889	30046	NA	GO:0003676, GO:0003677, GO:0003700, GO:0003824, GO:0004518, GO:0005488, GO:0006139, GO:0008152, GO:0016787, GO:0016788, GO:0044238, NA	-1.74755	0.00218279	0.0461119
ENSMUSG00000027363	Usp8	ubiquitin specific peptidase 8	NM_001252580	84092	NA	NA	-1.56964	0.00217014	0.0461119
ENSMUSG00000029178	Klf3	Kruppel-like factor 3 (basic)	NM_008453	16599	NA	NA	-1.49927	0.00218213	0.0461119
ENSMUSG00000024668	Sdhaf2	succinate dehydrogenase complex assembly factor 2	NM_025333	66072	NA	NA	-1.48363	0.00215827	0.0461119
ENSMUSG00000024135	Srbd1	S1 RNA binding domain 1	NM_030133	78586	NA		-3.51566	0.00218809	0.0461497
ENSMUSG00000032097	Ddx6	DEAD (Asp-Glu-Ala-Asp) box polypeptide 6	NM_001110826	13209	NA	GO:0003724, GO:0003824, GO:0004386, GO:0005622, GO:0005634, GO:0005730, GO:0005737, GO:0006139, GO:0006412, GO:0006417, GO:0006796, GO:0006807, GO:0006996, GO:0008152, GO:0009056, GO:0009058, GO:0009987, GO:0016043, GO:0016070, GO:0016462, GO:0016787, GO:0019538, GO:0030529, GO:0032991, GO:0043226, GO:0044085, GO:0044238, GO:0044464, GO:0050789, GO:0065007, GO:0071840	-1.51685	0.00219253	0.0461695
ENSMUSG00000101970	1810026B05Rik	RIKEN cDNA 1810026B05 gene	NR_037569	69170	NA		-2.35106	0.00222167	0.0467084
ENSMUSG00000029484	Anxa3	annexin A3	NM_013470	11745	NA	GO:0006631, GO:0006629, GO:0008152, GO:0044238	-3.19242	0.00226974	0.0470466
ENSMUSG00000004952	Rasa4	RAS p21 protein activator 4	NM_001039103	54153	NA	GO:0003824, GO:0003924, GO:0005083, GO:0005622, GO:0005737, GO:0005886, GO:0006139, GO:0006796, GO:0006807, GO:0007154, GO:0007165, GO:0008047, GO:0008152, GO:0009056, GO:0009987, GO:0016020, GO:0016462, GO:0016787, GO:0019219, GO:0019220, GO:0030234, GO:0035556, GO:0044238, GO:0044464, GO:0050789, GO:0050790, GO:0050896, GO:0065007, GO:0065009, NA	-2.4754	0.00226002	0.0470466
ENSMUSG00000039531	Zup1	zinc finger containing ubiquitin peptidase 1	NM_001359455	72580	NA	NA	-2.38822	0.00227237	0.0470466
ENSMUSG00000021816	Ppp3cb	protein phosphatase 3, catalytic subunit, beta isoform	NM_001310426	19056	NA	GO:0002376, GO:0003824, GO:0004721, GO:0005488, GO:0005509, GO:0005975, GO:0005976, GO:0005977, GO:0006109, GO:0006139, GO:0006351, GO:0006366, GO:0006397, GO:0006464, GO:0006468, GO:0006915, GO:0006950, GO:0007049, GO:0007067, GO:0007126, GO:0007154, GO:0007165, GO:0008152, GO:0009987, GO:0016070, GO:0016787, GO:0016788, GO:0016791, GO:0019219, GO:0019538, GO:0035556, GO:0044238, GO:0050896, NA	-2.38736	0.00227351	0.0470466
ENSMUSG00000035284	Vps13c	vacuolar protein sorting 13C	NM_177184	320528	NA	NA	-2.07131	0.00225428	0.0470466
ENSMUSG00000002881	Nab1	Ngfi-A binding protein 1	NM_008667	17936	NA	NA	-1.76011	0.00226615	0.0470466
ENSMUSG00000023026	Dip2b	disco interacting protein 2 homolog B	NM_001159361	239667	NA	NA	-1.74674	0.0022601	0.0470466
ENSMUSG00000052889	Prkcb	protein kinase C, beta	NM_001316672	18751	NA	GO:0003824, GO:0004672, GO:0005622, GO:0006464, GO:0006468, GO:0006796, GO:0007154, GO:0007165, GO:0008152, GO:0009987, GO:0016301, GO:0016740, GO:0019538, GO:0035556, GO:0044238, GO:0044464, GO:0050789, GO:0050896, GO:0065007	-1.48031	0.00224291	0.0470466
ENSMUSG00000037475	Thoc2	THO complex 2	NM_001033422	331401	NA	GO:0003676, GO:0003677, GO:0003700, GO:0003712, GO:0005488, GO:0006139, GO:0006351, GO:0006366, GO:0008152, GO:0044238, GO:0000988, GO:0000989, GO:0001071, GO:0005515, GO:0016070	-1.38627	0.0022715	0.0470466
ENSMUSG00000025967	Eef1b2	eukaryotic translation elongation factor 1 beta 2	NM_018796	55949	NA	GO:0003676, GO:0003746, GO:0005488, GO:0006412, GO:0008135, GO:0008152, GO:0019538, GO:0044238, GO:0045182, GO:0003723, GO:0006417, GO:0050789, GO:0065007	-1.33162	0.00227155	0.0470466
ENSMUSG00000068290	Ddrgk1	DDRGK domain containing 1	NM_029832	77006	NA	GO:0005622, GO:0005737, GO:0005783, GO:0043226, GO:0044464	-1.88558	0.00227738	0.0470528
ENSMUSG00000028692	Akr1a1	aldo-keto reductase family 1, member A1 (aldehyde reductase)	NM_021473	58810	NA	GO:0003824, GO:0005215, GO:0008152, GO:0016491, NA	-1.97293	0.00229334	0.0472806
ENSMUSG00000025508	Rplp2	ribosomal protein, large P2	NM_001360657	67186	NA	GO:0003676, GO:0003723, GO:0003735, GO:0005198, GO:0005488, GO:0005622, GO:0005737, GO:0005829, GO:0005840, GO:0006412, GO:0008152, GO:0009058, GO:0009987, GO:0019538, GO:0030529, GO:0032991, GO:0043226, GO:0044238, GO:0044464	-1.33301	0.00229559	0.0472806
ENSMUSG00000040451	Sgms1	sphingomyelin synthase 1	NM_001168525	208449	NA	GO:0003824, GO:0006629, GO:0008152, GO:0044238	-2.35901	0.00232412	0.0477933
ENSMUSG00000005198	Polr2a	polymerase (RNA) II (DNA directed) polypeptide A	NM_001291068	20020	NA	GO:0003824, GO:0003899, GO:0005622, GO:0006139, GO:0006807, GO:0008152, GO:0009058, GO:0009987, GO:0016070, GO:0016740, GO:0016779, GO:0032991, GO:0043234, GO:0044238, GO:0044464	-2.17923	0.0023391	0.0480264
ENSMUSG00000008348	Ubc	ubiquitin C	NM_019639	22190	NA	GO:0003676, GO:0003735, GO:0005198, GO:0005488, GO:0006508, GO:0008152, GO:0019538, GO:0044238	-1.45264	0.0023613	0.0483314
ENSMUSG00000054435	Gimap4	GTPase, IMAP family member 4	NM_001243199	107526	NA	GO:0002376, NA	-1.0881	0.00237314	0.0484982
ENSMUSG00000033685	Ucp2	uncoupling protein 2 (mitochondrial, proton carrier)	NM_011671	22228	NA	GO:0003735, GO:0005198, GO:0006412, GO:0008152, GO:0009058, GO:0009987, GO:0019538, GO:0044238	-1.66787	0.00237892	0.048541
ENSMUSG00000038467	Chmp4b	charged multivesicular body protein 4B	NM_029362	75608	NA	GO:0006810, GO:0006886, GO:0015031, GO:0051179	-1.71482	0.00238462	0.0485639
ENSMUSG00000027331	Knstrn	kinetochore-localized astrin/SPAG5 binding	NM_026412	51944	NA	NA	-3.60298	0.00241407	0.0487294
ENSMUSG00000034574	Daam1	dishevelled associated activator of morphogenesis 1	NM_001286452	208846	NA	GO:0003779, GO:0005198, GO:0005200, GO:0005488, GO:0005515, GO:0005622, GO:0005856, GO:0006928, GO:0008092, GO:0009987, GO:0015629, GO:0044464	-2.79005	0.00240308	0.0487294
ENSMUSG00000020745	Pafah1b1	platelet-activating factor acetylhydrolase, isoform 1b, subunit 1	NM_013625	18472	NA	NA	-1.279	0.00241154	0.0487294
ENSMUSG00000039218	Srrm2	serine/arginine repetitive matrix 2	NM_001368687	75956	NA	NA	-1.01736	0.00241287	0.0487294
ENSMUSG00000034083	Ccdc174	coiled-coil domain containing 174	NM_172730	232236	NA	NA	-3.14581	0.00242858	0.0488657
ENSMUSG00000013663	Pten	phosphatase and tensin homolog	NM_008960	19211	NA	GO:0003824, GO:0004721, GO:0006464, GO:0006468, GO:0006629, GO:0006644, GO:0007049, GO:0008152, GO:0009987, GO:0016787, GO:0016788, GO:0016791, GO:0019538, GO:0044238, GO:0006796	-1.89714	0.00244154	0.0489089
ENSMUSG00000078622	Ccdc47	coiled-coil domain containing 47	NM_026009	67163	NA	GO:0005488, GO:0005509, GO:0005622, GO:0005737, GO:0005783, GO:0043226, GO:0044464	-1.82501	0.00246394	0.0492078
ENSMUSG00000052137	Rbm12b2	RNA binding motif protein 12 B2	NM_001356562	77604	NA	GO:0000398, GO:0003676, GO:0003735, GO:0005198, GO:0005488, GO:0006139, GO:0006397, GO:0008152, GO:0016070, GO:0044238	-4.68793	0.00248744	0.0496018
ENSMUSG00000040690	Col16a1	collagen, type XVI, alpha 1	NM_028266	107581	NA	GO:0002376, GO:0003008, GO:0007154, GO:0007155, GO:0007165, GO:0007398, GO:0007498, GO:0008015, GO:0009653, GO:0016337, GO:0031012, GO:0032502, GO:0032989, GO:0042116, NA	-3.39813	0.00250784	0.0497475
ENSMUSG00000033808	Tmem87a	transmembrane protein 87A	NM_001110496	211499	NA	NA	-3.12892	0.00250883	0.0497475
ENSMUSG00000031532	Saraf	store-operated calcium entry-associated regulatory factor	NM_026432	67887	NA	NA	-3.09059	0.00250915	0.0497475
ENSMUSG00000024045	Akap8	A kinase (PRKA) anchor protein 8	NM_001357760	56399	NA	GO:0005488, GO:0005515, GO:0005622, GO:0005634, GO:0006996, GO:0007049, GO:0007067, GO:0009987, GO:0016043, GO:0043226, GO:0044464, GO:0071840	-1.35124	0.00250986	0.0497475
ENSMUSG00000024735	Prpf19	pre-mRNA processing factor 19	NM_001253843	28000	NA	GO:0000375, GO:0000398, GO:0003824, GO:0004842, GO:0005622, GO:0005634, GO:0006139, GO:0006397, GO:0006464, GO:0006807, GO:0008152, GO:0008380, GO:0009987, GO:0016043, GO:0016070, GO:0016874, GO:0019538, GO:0030529, GO:0032991, GO:0043226, GO:0043234, GO:0044085, GO:0044238, GO:0044464, GO:0071840	-2.33991	0.00251437	0.0497619
ENSMUSG00000100658	F730311O21Rik	RIKEN cDNA F730311O21 gene	XR_387393	622304	NA		-2.6006	0.00252701	0.0499369
ENSMUSG00000043535	Setx	senataxin	NM_198033	269254	NA	GO:0000398, GO:0003676, GO:0003677, GO:0003678, GO:0003697, GO:0003724, GO:0003824, GO:0004386, GO:0004518, GO:0004521, GO:0005488, GO:0006139, GO:0006259, GO:0006260, GO:0006351, GO:0006357, GO:0006366, GO:0006397, GO:0006399, GO:0006401, GO:0007049, GO:0008152, GO:0009987, GO:0016070, GO:0016787, GO:0016788, GO:0019538, GO:0044238, GO:0019219, GO:0050789, GO:0065007	-1.94923	0.00253625	0.0499695
ENSMUSG00000058756	Thra	thyroid hormone receptor alpha	NM_001313983	21833	NA	GO:0003676, GO:0003677, GO:0003700, GO:0004872, GO:0004879, GO:0005488, GO:0006139, GO:0006351, GO:0006357, GO:0006366, GO:0008152, GO:0009987, GO:0044238, NA	0.838105	1.55e-05	0.0039899
ENSMUSG00000029406	Pitpnm2	phosphatidylinositol transfer protein, membrane-associated 2	NM_001289472	19679	NA	GO:0003008, GO:0005215, GO:0006629, GO:0006810, GO:0006869, GO:0007600, GO:0007601, GO:0008152, GO:0022857, GO:0044238, GO:0050877, NA	1.14442	3.52e-05	0.00616876
ENSMUSG00000087611	NA	NA	NA	NA	NA		1.64308	5.96e-05	0.00808276
ENSMUSG00000100280	NA	NA	NA	NA	NA		0.960211	8.01e-05	0.00960705
ENSMUSG00000016510	Mtif3	mitochondrial translational initiation factor 3	NM_001256100	76366	NA	GO:0003676, GO:0003723, GO:0003743, GO:0005488, GO:0006412, GO:0008135, GO:0008152, GO:0009058, GO:0009987, GO:0016043, GO:0019538, GO:0044238, GO:0071840, GO:0006417, GO:0045182, GO:0050789, GO:0065007	1.12849	8.32e-05	0.00960705
ENSMUSG00000099937	NA	NA	NA	NA	NA		2.40612	0.000103638	0.01074
ENSMUSG00000098178	NA	NA	NA	NA	NA		1.27805	0.000112742	0.0112409
ENSMUSG00000097346	NA	NA	NA	NA	NA		1.3805	0.000141743	0.0123117
ENSMUSG00000038352	Arl5c	ADP-ribosylation factor-like 5C	NM_207231	217151	NA	GO:0007165, GO:0007166, GO:0007186, NA	1.49052	0.000167837	0.0135483
ENSMUSG00000105788	NA	NA	NA	NA	NA		1.51843	0.000170412	0.0135483
ENSMUSG00000114036	NA	NA	NA	NA	NA		1.25802	0.00021201	0.0150014
ENSMUSG00000029472	Anapc5	anaphase-promoting complex subunit 5	NM_001042491	59008	NA	NA	2.11323	0.00021844	0.015069
ENSMUSG00000115801	NA	NA	NA	NA	NA		0.639198	0.000262149	0.0165872
ENSMUSG00000020284	Cfap410	cilia and flagella associated protein 410	NM_026431	67884	NA	NA	1.7693	0.000280829	0.0171111
ENSMUSG00000043488	NA	NA	NA	NA	NA		1.20493	0.000290864	0.0173041
ENSMUSG00000004896	Rrnad1	ribosomal RNA adenine dimethylase domain containing 1	NM_153562	229503	NA	GO:0003676, GO:0003824, GO:0005488, GO:0008168, GO:0008173, GO:0016740, GO:0008152	0.671933	0.000299937	0.0174102
ENSMUSG00000118276	NA	NA	NA	NA	NA		1.60965	0.000302501	0.0174102
ENSMUSG00000035202	Lars2	leucyl-tRNA synthetase, mitochondrial	NM_001348167	102436	NA	GO:0005622, GO:0005737, GO:0005829, GO:0006139, GO:0006399, GO:0006412, GO:0006418, GO:0006520, GO:0006807, GO:0008152, GO:0009058, GO:0009987, GO:0016070, GO:0019538, GO:0044238, GO:0044464	1.46081	0.000339394	0.0188471
ENSMUSG00000048636	A730049H05Rik	RIKEN cDNA A730049H05 gene	NM_175209	74516	NA		1.08903	0.000358697	0.0195075
ENSMUSG00000106375	NA	NA	NA	NA	NA		0.508747	0.000419527	0.020819
ENSMUSG00000108596	NA	NA	NA	NA	NA		2.20977	0.000501505	0.0223097
ENSMUSG00000066057	Gm1976	predicted gene 1976	NR_045963	100038746	NA		1.1595	0.000525569	0.0228826
ENSMUSG00000103219	NA	NA	NA	NA	NA		0.963737	0.000557447	0.0232746
ENSMUSG00000112713	NA	NA	NA	NA	NA		3.76034	0.000586523	0.0235463
ENSMUSG00000029624	Ptcd1	pentatricopeptide repeat domain 1	NM_133735	71799	NA	NA	1.23673	0.000661391	0.0246588
ENSMUSG00000048495	Tyw5	tRNA-yW synthesizing protein 5	NM_001037742	68736	NA	NA	0.883632	0.000677111	0.0248646
ENSMUSG00000090246	NA	NA	NA	NA	NA		0.775747	0.000701532	0.0255052
ENSMUSG00000009585	Apobec3	apolipoprotein B mRNA editing enzyme, catalytic polypeptide 3	NM_001160415	80287	NA		0.74962	0.000808167	0.0278083
ENSMUSG00000111868	NA	NA	NA	NA	NA		1.06981	0.000931114	0.029816
ENSMUSG00000097781	9330136K24Rik	RIKEN cDNA 9330136K24 gene	NR_131123	319870	NA		1.10121	0.000945911	0.0301432
ENSMUSG00000028461	Ccdc107	coiled-coil domain containing 107	NM_001037913	622404	NA	NA	1.56114	0.000982961	0.0309492
ENSMUSG00000052673	NA	NA	NA	NA	NA		1.13387	0.00102698	0.0318026
ENSMUSG00000034459	Ifit1	interferon-induced protein with tetratricopeptide repeats 1	NM_008331	15957	NA	GO:0002376, GO:0006950, GO:0006955, GO:0007154, GO:0007165, GO:0007166, GO:0009607, GO:0009987, GO:0019221, GO:0050789, GO:0050896, GO:0065007, NA	1.47187	0.00105158	0.0322112
ENSMUSG00000005980	Dnase1	deoxyribonuclease I	NM_001357143	13419	NA	GO:0005622, GO:0005634, GO:0043226, GO:0044464, NA	0.741711	0.00117108	0.0341882
ENSMUSG00000020652	Cenpo	centromere protein O	NM_001361641	52504	NA	NA	0.522778	0.00123726	0.0350938
ENSMUSG00000107276	NA	NA	NA	NA	NA		0.871149	0.00131433	0.0362234
ENSMUSG00000073096	Lrrc61	leucine rich repeat containing 61	NM_001110160	243371	NA	NA	0.794824	0.00135353	0.0369783
ENSMUSG00000025354	Dnajc14	DnaJ heat shock protein family (Hsp40) member C14	NM_001359824	74330	NA	NA	0.844456	0.00138649	0.037624
ENSMUSG00000081868	NA	NA	NA	NA	NA		1.45001	0.00143486	0.0383386
ENSMUSG00000091021	NA	NA	NA	NA	NA		1.6542	0.00153182	0.0397638
ENSMUSG00000086322	E130218I03Rik	RIKEN cDNA E130218I03 gene	NR_040435	77490	NA		0.98716	0.00159738	0.0408216
ENSMUSG00000002396	Ocel1	occludin/ELL domain containing 1	NM_001293800	77090	NA	GO:0003676, GO:0003677, GO:0003700, GO:0003712, GO:0005488, GO:0005886, GO:0006139, GO:0006351, GO:0006366, GO:0006368, GO:0008152, GO:0009987, GO:0044238, GO:0000988, GO:0000989, GO:0001071, GO:0005515, GO:0016070	0.52233	0.0016018	0.0408373
ENSMUSG00000056468	5730596B20Rik	RIKEN cDNA 5730596B20 gene	NM_175261	77580	NA		0.946218	0.00165131	0.0409283
ENSMUSG00000090429	NA	NA	NA	NA	NA		1.34673	0.00172879	0.0422911
ENSMUSG00000112324	NA	NA	NA	NA	NA		1.36063	0.00176884	0.0423304
ENSMUSG00000040596	Pogk	pogo transposable element with KRAB domain	NM_001142948	71592	NA	NA	0.644808	0.00179629	0.0425964
ENSMUSG00000092124	NA	NA	NA	NA	NA		0.949894	0.00182091	0.0430251
ENSMUSG00000091423	NA	NA	NA	NA	NA		0.947301	0.00183525	0.0431548
ENSMUSG00000005677	Nr1i3	nuclear receptor subfamily 1, group I, member 3	NM_001243062	12355	NA	GO:0003676, GO:0003677, GO:0003700, GO:0004872, GO:0004879, GO:0005488, GO:0006139, GO:0006351, GO:0006357, GO:0006366, GO:0008152, GO:0009987, GO:0044238, NA	0.742638	0.00185988	0.043388
ENSMUSG00000105645	NA	NA	NA	NA	NA		0.592906	0.00195992	0.0441097
ENSMUSG00000025161	Slc16a3	solute carrier family 16 (monocarboxylic acid transporters), member 3	NM_001038653	80879	NA	GO:0005215, GO:0005886, GO:0006810, GO:0006811, GO:0006820, GO:0009987, GO:0016020, GO:0016021, GO:0022857, GO:0044464, GO:0051179, NA	0.883874	0.00195711	0.0441097
ENSMUSG00000054309	Cpsf3	cleavage and polyadenylation specificity factor 3	NM_001364372	54451	NA	GO:0003676, GO:0003723, GO:0003729, GO:0003824, GO:0004518, GO:0004521, GO:0005488, GO:0006139, GO:0006378, GO:0006397, GO:0008143, GO:0008152, GO:0016070, GO:0016787, GO:0016788, GO:0031124, GO:0044238	1.09446	0.00203401	0.0452189
ENSMUSG00000103570	NA	NA	NA	NA	NA		0.754573	0.00206302	0.045468
ENSMUSG00000019303	Psmc3ip	proteasome (prosome, macropain) 26S subunit, ATPase 3, interacting protein	NM_008949	19183	NA	GO:0003676, GO:0003677, GO:0005102, GO:0005488, GO:0005515, GO:0009987	0.868842	0.00211938	0.0459525
ENSMUSG00000108443	NA	NA	NA	NA	NA		1.32734	0.00212581	0.0459884
ENSMUSG00000024240	Epc1	enhancer of polycomb homolog 1	NM_001276350	13831	NA	GO:0003824, GO:0005622, GO:0005634, GO:0005654, GO:0006139, GO:0006325, GO:0006351, GO:0006357, GO:0006366, GO:0006464, GO:0006473, GO:0006807, GO:0006996, GO:0008152, GO:0009058, GO:0009987, GO:0016043, GO:0016070, GO:0016407, GO:0016740, GO:0016746, GO:0019219, GO:0019538, GO:0032991, GO:0043226, GO:0043234, GO:0044238, GO:0044464, GO:0050789, GO:0065007, GO:0071840	0.829916	0.00217129	0.0461119
ENSMUSG00000038987	Cfap157	cilia and flagella associated protein 157	NM_025619	227736	NA	NA	2.0009	0.00235137	0.0482031
ENSMUSG00000083043	NA	NA	NA	NA	NA		1.07597	0.00239111	0.0485639
ENSMUSG00000078861	Zfp931	zinc finger protein 931	NM_001162922	353208	NA		1.44084	0.00238833	0.0485639
ENSMUSG00000113732	NA	NA	NA	NA	NA		1.12622	0.00243196	0.0488657
ENSMUSG00000091119	Ccdc152	coiled-coil domain containing 152	NM_001166063	100039139	NA	NA	1.13417	0.00242646	0.0488657
ENSMUSG00000086814	NA	NA	NA	NA	NA		0.971953	0.00243853	0.0489089
ENSMUSG00000097000	NA	NA	NA	NA	NA		0.570272	0.00245803	0.0491643
ENSMUSG00000027827	Kcnab1	potassium voltage-gated channel, shaker-related subfamily, beta member 1	NM_001289450	16497	NA	GO:0003824, GO:0005215, GO:0005216, GO:0005244, GO:0005249, GO:0005261, GO:0006810, GO:0006811, GO:0006812, GO:0008152, GO:0008324, GO:0016491, GO:0022857, GO:0051179	0.741265	0.00253247	0.0499695

## Sheet: LDR + HLU
ENSEMBL	SYMBOL	GENENAME	REFSEQ	ENTREZID	STRING_id	GOSLIM_IDS	Log2FC	P-Value	Adjusted P-Value
ENSMUSG00000035762	Tmem161b	transmembrane protein 161B	NM_001361908	72745	NA	GO:0006950, GO:0050896	-4.60973	1.11e-06	0.00300871
ENSMUSG00000025982	Sf3b1	splicing factor 3b, subunit 1	NM_031179	81898	NA		-1.23943	5.05e-08	0.000343325
ENSMUSG00000027291	Vps39	VPS39 HOPS complex subunit	NM_001363053	269338	NA	GO:0005622, GO:0005737, GO:0005764, GO:0005773, GO:0006810, GO:0016020, GO:0016192, GO:0043226, GO:0044464, GO:0051179, NA	-3.04896	3.88e-06	0.00573887
ENSMUSG00000024594	Prrc1	proline-rich coiled-coil 1	NM_028447	73137	NA	NA	-3.78142	7.3e-06	0.00828165
ENSMUSG00000051506	Wdfy4	WD repeat and FYVE domain containing 4	NM_001146022	545030	NA		-1.52085	3.01e-05	0.0168446
ENSMUSG00000053477	Tcf4	transcription factor 4	NM_001083967	21413	NA	GO:0001071, GO:0003676, GO:0003677, GO:0003700, GO:0005488, GO:0005515, GO:0005622, GO:0005634, GO:0005654, GO:0006139, GO:0006351, GO:0006357, GO:0006366, GO:0006807, GO:0007399, GO:0008152, GO:0009058, GO:0009987, GO:0016070, GO:0019219, GO:0030154, GO:0032501, GO:0032502, GO:0032991, GO:0043226, GO:0043234, GO:0044238, GO:0044464, GO:0044707, GO:0048731, GO:0050789, GO:0065007	-1.40737	2.43e-05	0.0168446
ENSMUSG00000022372	Sla	src-like adaptor	NM_001029841	20491	NA	GO:0002376, GO:0003824, GO:0004672, GO:0004715, GO:0005102, GO:0005488, GO:0005515, GO:0005622, GO:0005886, GO:0006464, GO:0006468, GO:0006796, GO:0006950, GO:0006955, GO:0007154, GO:0007165, GO:0007166, GO:0007169, GO:0008152, GO:0008283, GO:0009987, GO:0016020, GO:0016301, GO:0016740, GO:0019538, GO:0030154, GO:0032502, GO:0044238, GO:0044464, GO:0050789, GO:0050896, GO:0065007, NA	-1.20034	4.15e-05	0.0172249
ENSMUSG00000048865	Arhgap30	Rho GTPase activating protein 30	NM_001005508	226652	NA	NA	-0.960439	3.72e-05	0.0172249
ENSMUSG00000074024	4632427E13Rik	RIKEN cDNA 4632427E13 gene	NR_015510	666737	NA		-2.31388	6.14e-05	0.0214041
ENSMUSG00000027822	Slc33a1	solute carrier family 33 (acetyl-CoA transporter), member 1	NM_001272035	11416	NA	GO:0005215, GO:0005622, GO:0005737, GO:0005783, GO:0005886, GO:0006810, GO:0006811, GO:0006812, GO:0008324, GO:0009987, GO:0016020, GO:0016021, GO:0022857, GO:0042175, GO:0043226, GO:0044464, GO:0051179	-2.53186	6.58e-05	0.0218483
ENSMUSG00000108621	Gm33989	predicted gene, 33989	XM_011250925	102637087	NA		-3.38774	7.27e-05	0.0223872
ENSMUSG00000036526	Card11	caspase recruitment domain family, member 11	NM_175362	108723	NA	GO:0009987, NA	-1.02387	7.9e-05	0.0223872
ENSMUSG00000037548	H2-DMb2	histocompatibility 2, class II, locus Mb2	NM_010388	15000	NA	GO:0002504, GO:0006968, GO:0019882, GO:0042611, GO:0043234, GO:0050896, GO:0002376, GO:0032991	-1.4087	0.00010718	0.0249439
ENSMUSG00000067942	Zfp160	zinc finger protein 160	NM_145483	224585	NA	GO:0001071, GO:0003676, GO:0003677, GO:0003700, GO:0005488, GO:0006139, GO:0006351, GO:0006807, GO:0008152, GO:0009058, GO:0009987, GO:0016070, GO:0019219, GO:0044238, GO:0050789, GO:0065007, NA	-2.30238	0.000125213	0.0266194
ENSMUSG00000096499	NA	NA	NA	NA	NA		-3.82636	0.000130309	0.0272766
ENSMUSG00000031592	Pcm1	pericentriolar material 1	NM_023662	18536	NA	GO:0005622, GO:0005815, GO:0005856, GO:0006996, GO:0007010, GO:0008104, GO:0009653, GO:0009987, GO:0016043, GO:0032502, GO:0032989, GO:0043226, GO:0044085, GO:0044464, GO:0051179, GO:0065007, GO:0071840	-1.13023	0.000136548	0.0278708
ENSMUSG00000095771	NA	NA	NA	NA	NA		-2.63175	0.000151742	0.0282822
ENSMUSG00000038127	Ccdc50	coiled-coil domain containing 50	NM_001025615	67501	NA	NA	-1.15448	0.000166655	0.0295043
ENSMUSG00000027678	Ncoa3	nuclear receptor coactivator 3	NM_008679	17979	NA		-0.975437	0.000188182	0.0312245
ENSMUSG00000024589	Nedd4l	neural precursor cell expressed, developmentally down-regulated gene 4-like	NM_001114386	83814	NA		-2.88152	0.000235736	0.0365552
ENSMUSG00000030724	Cd19	CD19 antigen	NM_001357091	12478	NA	GO:0002376, GO:0004871, GO:0005886, GO:0006950, GO:0006955, GO:0006968, GO:0007154, GO:0007165, GO:0007166, GO:0007169, GO:0009719, GO:0009987, GO:0016020, GO:0044464, GO:0050789, GO:0050896, GO:0065007	-1.18607	0.000235498	0.0365552
ENSMUSG00000096459	NA	NA	NA	NA	NA		-2.55398	0.000263067	0.0371213
ENSMUSG00000018474	Chd3	chromodomain helicase DNA binding protein 3	NM_146019	216848	NA	NA	-1.24788	0.00026105	0.0371213
ENSMUSG00000052144	Ppp4r2	protein phosphatase 4, regulatory subunit 2	NM_182939	232314	NA	NA	-0.65363	0.000286509	0.038896
ENSMUSG00000022008	Gpalpp1	GPALPP motifs containing 1	NM_026177	67467	NA	NA	-1.7683	0.000308831	0.0396411
ENSMUSG00000046157	Tmem229b	transmembrane protein 229B	NM_001170401	268567	NA	NA	-2.06686	0.000324751	0.0401688
ENSMUSG00000033910	Gucy1a1	guanylate cyclase 1, soluble, alpha 1	NM_001356987	60596	NA	GO:0003824, GO:0004016, GO:0004383, GO:0005622, GO:0005737, GO:0005829, GO:0005886, GO:0006139, GO:0006796, GO:0006807, GO:0007154, GO:0007165, GO:0008152, GO:0009058, GO:0009187, GO:0009987, GO:0016020, GO:0016829, GO:0032991, GO:0043234, GO:0044238, GO:0044464, GO:0050789, GO:0050896, GO:0065007	-2.0399	0.000340648	0.0417555
ENSMUSG00000025017	Pik3ap1	phosphoinositide-3-kinase adaptor protein 1	NM_031376	83490	NA	NA	-1.27236	0.000359944	0.0429597
ENSMUSG00000030655	Smg1	SMG1 homolog, phosphatidylinositol 3-kinase-related kinase (C. elegans)	NM_001031814	233789	NA	GO:0003824, GO:0005622, GO:0005634, GO:0006139, GO:0006259, GO:0006281, GO:0006796, GO:0006807, GO:0006950, GO:0008152, GO:0009987, GO:0016301, GO:0016740, GO:0043226, GO:0044238, GO:0044464, GO:0050896	-1.38788	0.000405387	0.0471427
ENSMUSG00000000861	Bcl11a	B cell CLL/lymphoma 11A (zinc finger protein)	NM_001159289	14025	NA	GO:0000981, GO:0001071, GO:0003676, GO:0003677, GO:0003700, GO:0005488, GO:0005622, GO:0005634, GO:0006139, GO:0006351, GO:0006357, GO:0006366, GO:0006807, GO:0007154, GO:0007165, GO:0007399, GO:0008152, GO:0009058, GO:0009987, GO:0016070, GO:0019219, GO:0030154, GO:0032501, GO:0032502, GO:0043226, GO:0044238, GO:0044464, GO:0044707, GO:0048731, GO:0050789, GO:0050896, GO:0065007	-1.33284	0.000416095	0.0478648
ENSMUSG00000030031	Kbtbd8	kelch repeat and BTB (POZ) domain containing 8	NM_001008785	243574	NA	GO:0003824, GO:0004842, GO:0005622, GO:0006464, GO:0008152, GO:0009987, GO:0016874, GO:0019538, GO:0032991, GO:0043234, GO:0044238, GO:0044464	-3.41996	0.000441226	0.0484139
ENSMUSG00000026594	Ralgps2	Ral GEF with PH domain and SH3 binding motif 2	NM_001159965	78255	NA	GO:0005083, GO:0005085, GO:0005488, GO:0005515, GO:0007049, GO:0007067, GO:0009987, GO:0030234, GO:0003824, GO:0008152, GO:0050790, GO:0065007, GO:0065009	-1.2071	0.00043436	0.0484139
ENSMUSG00000090394	4930523C07Rik	RIKEN cDNA 4930523C07 gene	NM_001024470	67647	NA	NA	-1.03852	0.000440013	0.0484139
ENSMUSG00000033446	Lpar6	lysophosphatidic acid receptor 6	NM_175116	67168	NA	NA	0.556354	0.000166973	0.0295043
ENSMUSG00000027896	Slc16a4	solute carrier family 16 (monocarboxylic acid transporters), member 4	NM_001310705	229699	NA	GO:0005215, GO:0005886, GO:0006810, GO:0006811, GO:0006820, GO:0009987, GO:0016020, GO:0016021, GO:0022857, GO:0044464, GO:0051179, NA	0.65672	0.000112742	0.0249439
ENSMUSG00000026466	Tor1aip1	torsin A interacting protein 1	NM_001160018	208263	NA	NA	0.657891	4.22e-06	0.00573887
ENSMUSG00000114612	NA	NA	NA	NA	NA		0.663787	0.000389996	0.0461416
ENSMUSG00000034452	Slc24a1	solute carrier family 24 (sodium/potassium/calcium exchanger), member 1	NM_144813	214111	NA	GO:0003008, GO:0005215, GO:0005216, GO:0005261, GO:0005488, GO:0005509, GO:0005886, GO:0006810, GO:0006811, GO:0006812, GO:0006874, GO:0007154, GO:0007165, GO:0007166, GO:0007186, GO:0007267, GO:0007268, GO:0008324, GO:0009605, GO:0009628, GO:0009987, GO:0016020, GO:0016021, GO:0022857, GO:0032501, GO:0042592, GO:0044464, GO:0044707, GO:0050789, GO:0050877, GO:0050896, GO:0051179, GO:0065007, NA	0.704932	0.000465985	0.0495353
ENSMUSG00000020900	Myh10	myosin, heavy polypeptide 10, non-muscle	NM_175260	77579	NA	GO:0000910, GO:0003774, GO:0005198, GO:0005200, GO:0005488, GO:0005515, GO:0005622, GO:0005856, GO:0005886, GO:0006810, GO:0006886, GO:0006928, GO:0007049, GO:0007067, GO:0007154, GO:0007165, GO:0007517, GO:0009987, GO:0015031, GO:0015629, GO:0016043, GO:0016192, GO:0030054, GO:0030234, GO:0032502, GO:0032989, GO:0035556, GO:0048731, GO:0003824, GO:0008152, GO:0016020, GO:0016462, GO:0016787, GO:…	0.728777	0.000263777	0.0371213
ENSMUSG00000109452	NA	NA	NA	NA	NA		0.797009	0.000397176	0.046586
ENSMUSG00000102917	NA	NA	NA	NA	NA		0.834107	0.000312905	0.0397887
ENSMUSG00000107168	NA	NA	NA	NA	NA		0.852133	0.000351818	0.0423613
ENSMUSG00000083207	NA	NA	NA	NA	NA		0.85323	0.000251284	0.0371213
ENSMUSG00000106801	NA	NA	NA	NA	NA		0.854443	0.000240989	0.0365552
ENSMUSG00000098224	NA	NA	NA	NA	NA		0.862219	0.000221523	0.0358815
ENSMUSG00000037681	Esyt3	extended synaptotagmin-like protein 3	NM_177775	272636	NA	GO:0005622, GO:0005737, GO:0005783, GO:0016020, GO:0042175, GO:0043226, GO:0044464, NA	0.871831	0.000295538	0.038896
ENSMUSG00000050503	Fbxl22	F-box and leucine-rich repeat protein 22	NM_175206	74165	NA	NA	0.887398	0.000418632	0.0478648
ENSMUSG00000028438	Kif24	kinesin family member 24	NM_024241	109242	NA	GO:0003774, GO:0003777, GO:0003824, GO:0005622, GO:0005856, GO:0006139, GO:0006796, GO:0006807, GO:0006928, GO:0008152, GO:0009056, GO:0009987, GO:0016462, GO:0016787, GO:0032991, GO:0043226, GO:0043234, GO:0044238, GO:0044464	0.890868	0.000241803	0.0365552
ENSMUSG00000097329	4931403G20Rik	RIKEN cDNA 4931403G20 gene	NR_038172	70934	NA		0.891218	4.47e-05	0.0174692
ENSMUSG00000113497	NA	NA	NA	NA	NA		0.892515	0.000288228	0.038896
ENSMUSG00000097011	NA	NA	NA	NA	NA		0.911369	1.71e-05	0.0136903
ENSMUSG00000090743	NA	NA	NA	NA	NA		0.924374	0.000287684	0.038896
ENSMUSG00000097138	NA	NA	NA	NA	NA		0.968015	7.84e-05	0.0223872
ENSMUSG00000114558	NA	NA	NA	NA	NA		0.994819	1.32e-05	0.0111859
ENSMUSG00000029607	Ankrd61	ankyrin repeat domain 61	NM_001310772	66729	NA	NA	1.03963	0.000448474	0.0488155
ENSMUSG00000030708	Dnajb13	DnaJ heat shock protein family (Hsp40) member B13	NM_153527	69387	NA	NA	1.05214	0.000229463	0.0365552
ENSMUSG00000032741	Tpcn1	two pore channel 1	NM_145853	252972	NA	GO:0005215, GO:0005216, GO:0005261, GO:0005886, GO:0006810, GO:0006811, GO:0006812, GO:0008324, GO:0009987, GO:0016020, GO:0022857, GO:0044464, GO:0051179, GO:0065007	1.05989	0.000291736	0.038896
ENSMUSG00000117262	NA	NA	NA	NA	NA		1.07685	0.000147944	0.0280885
ENSMUSG00000097974	NA	NA	NA	NA	NA		1.08935	0.000295781	0.038896
ENSMUSG00000086430	NA	NA	NA	NA	NA		1.11811	0.00019208	0.0314872
ENSMUSG00000036687	Tmem184a	transmembrane protein 184a	NM_001161548	231832	NA	GO:0005215, GO:0005622, GO:0005737, GO:0005768, GO:0006810, GO:0016020, GO:0016021, GO:0043226, GO:0044464, GO:0051179	1.12268	0.000297309	0.038896
ENSMUSG00000063447	Ube2d2b	ubiquitin-conjugating enzyme E2D 2B	NM_001276397	73318	NA	GO:0003824, GO:0006464, GO:0006915, GO:0008152, GO:0016874, GO:0019538, GO:0044238	1.14677	0.000236695	0.0365552
ENSMUSG00000037617	Spag1	sperm associated antigen 1	NM_001359980	26942	NA	GO:0006457, GO:0006950, GO:0008152, GO:0019538, GO:0044238, GO:0050896	1.15504	1.1e-05	0.0100048
ENSMUSG00000040260	Daam2	dishevelled associated activator of morphogenesis 2	NM_001008231	76441	NA	GO:0003779, GO:0005198, GO:0005200, GO:0005488, GO:0005515, GO:0005622, GO:0005856, GO:0006928, GO:0008092, GO:0009987, GO:0015629, GO:0044464	1.15645	6.35e-05	0.0216141
ENSMUSG00000100220	NA	NA	NA	NA	NA		1.15877	0.000100908	0.0249439
ENSMUSG00000109807	NA	NA	NA	NA	NA		1.18032	8.36e-05	0.0231876
ENSMUSG00000086234	NA	NA	NA	NA	NA		1.1825	7.51e-05	0.0223872
ENSMUSG00000046567	4930430F08Rik	RIKEN cDNA 4930430F08 gene	NM_175128	68281	NA	NA	1.22225	2.89e-05	0.0168446
ENSMUSG00000033948	Zswim5	zinc finger SWIM-type containing 5	NM_001029912	74464	NA	NA	1.23483	0.000436469	0.0484139
ENSMUSG00000040387	Klhl32	kelch-like 32	NM_001033531	212390	NA	GO:0003824, GO:0004842, GO:0005622, GO:0006464, GO:0008152, GO:0009987, GO:0016874, GO:0019538, GO:0032991, GO:0043234, GO:0044238, GO:0044464	1.25934	9.03e-06	0.00877766
ENSMUSG00000034854	Mfsd12	major facilitator superfamily domain containing 12	NM_028657	73822	NA	NA	1.266	7.06e-05	0.0223246
ENSMUSG00000107719	NA	NA	NA	NA	NA		1.26742	0.000180943	0.030394
ENSMUSG00000021275	Tecpr2	tectonin beta-propeller repeat containing 2	NM_001081057	104859	NA	NA	1.30157	0.000145503	0.0280885
ENSMUSG00000015882	Lcorl	ligand dependent nuclear receptor corepressor-like	NM_001163073	209707	NA	GO:0003676, GO:0003824, GO:0003899, GO:0005488, GO:0006139, GO:0006351, GO:0006366, GO:0006367, GO:0008152, GO:0016740, GO:0044238, GO:0016070	1.32759	0.000169638	0.0295176
ENSMUSG00000028437	Ubap1	ubiquitin-associated protein 1	NM_001290454	67123	NA	NA	1.34214	0.000164594	0.0295043
ENSMUSG00000029843	Slc13a4	solute carrier family 13 (sodium/sulfate symporters), member 4	NM_172892	243755	NA	GO:0005215, GO:0005886, GO:0006810, GO:0006811, GO:0006812, GO:0006820, GO:0008324, GO:0009987, GO:0016020, GO:0016021, GO:0022857, GO:0044464, GO:0051179	1.34323	0.000113665	0.0249439
ENSMUSG00000026348	Acmsd	amino carboxymuconate semialdehyde decarboxylase	NM_001033041	266645	NA	NA	1.36787	0.000103006	0.0249439
ENSMUSG00000029449	Rhof	ras homolog family member F (in filopodia)	NM_175092	23912	NA	GO:0003824, GO:0003924, GO:0005488, GO:0005515, GO:0006810, GO:0006886, GO:0006897, GO:0006898, GO:0007154, GO:0007165, GO:0007166, GO:0007186, GO:0009987, GO:0015031, GO:0016192, GO:0016787, GO:0035556, GO:0008152, GO:0051179	1.38905	0.000148259	0.0280885
ENSMUSG00000103636	NA	NA	NA	NA	NA		1.41803	4.06e-07	0.00138077
ENSMUSG00000091315	NA	NA	NA	NA	NA		1.42124	7.66e-05	0.0223872
ENSMUSG00000052423	B4galt3	UDP-Gal:betaGlcNAc beta 1,4-galactosyltransferase, polypeptide 3	NM_020579	57370	NA	NA	1.50085	6.09e-05	0.0214041
ENSMUSG00000021385	Ippk	inositol 1,3,4,5,6-pentakisphosphate 2-kinase	NM_001276399	75678	NA	GO:0003824, GO:0005622, GO:0005634, GO:0005975, GO:0006796, GO:0008152, GO:0009058, GO:0009987, GO:0016301, GO:0016740, GO:0043226, GO:0044238, GO:0044464	1.50136	0.000321732	0.0401604
ENSMUSG00000087178	NA	NA	NA	NA	NA		1.50241	0.000466009	0.0495353
ENSMUSG00000048368	Omd	osteomodulin	NM_001360708	27047	NA	GO:0005576, GO:0005578, GO:0005615, GO:0006790, GO:0006807, GO:0007399, GO:0008152, GO:0009056, GO:0009058, GO:0009653, GO:0009987, GO:0016043, GO:0030154, GO:0031012, GO:0032501, GO:0032502, GO:0032989, GO:0044707, GO:0048731, GO:0071840	1.50446	0.000112437	0.0249439
ENSMUSG00000021388	Aspn	asporin	NM_001172481	66695	NA	NA	1.51524	0.000454288	0.0490559
ENSMUSG00000070717	NA	NA	NA	NA	NA		1.536	0.000251838	0.0371213
ENSMUSG00000109909	NA	NA	NA	NA	NA		1.53967	3.76e-05	0.0172249
ENSMUSG00000084862	NA	NA	NA	NA	NA		1.54319	3.22e-05	0.0168446
ENSMUSG00000043631	Ecm2	extracellular matrix protein 2, female organ and adipocyte specific	NM_001012324	407800	NA	GO:0005488, GO:0005515, GO:0005576, GO:0005578, GO:0005615, GO:0007399, GO:0009653, GO:0009987, GO:0016043, GO:0030154, GO:0031012, GO:0032501, GO:0032502, GO:0032989, GO:0044707, GO:0048731, GO:0071840	1.54926	2.87e-06	0.00573887
ENSMUSG00000059852	Kcng2	potassium voltage-gated channel, subfamily G, member 2	NM_001190373	240444	NA	GO:0005215, GO:0005216, GO:0005244, GO:0005249, GO:0005261, GO:0006810, GO:0006811, GO:0006812, GO:0008324, GO:0009987, GO:0016020, GO:0016021, GO:0022857, GO:0050789, GO:0051179, GO:0065007	1.61406	0.000112186	0.0249439
ENSMUSG00000108709	4933431G14Rik	RIKEN cDNA 4933431G14 gene	NR_045163	71265	NA		1.62719	0.000143721	0.0280885
ENSMUSG00000021390	Ogn	osteoglycin	NM_008760	18295	NA	GO:0005576, GO:0005578, GO:0005615, GO:0006790, GO:0006807, GO:0007399, GO:0008152, GO:0009056, GO:0009058, GO:0009653, GO:0009987, GO:0016043, GO:0030154, GO:0031012, GO:0032501, GO:0032502, GO:0032989, GO:0044707, GO:0048731, GO:0071840	1.68325	4.36e-08	0.000343325
ENSMUSG00000097912	NA	NA	NA	NA	NA		1.70145	4.18e-05	0.0172249
ENSMUSG00000043925	Olfr544	olfactory receptor 544	NM_020289	257926	NA	GO:0003008, GO:0004871, GO:0004872, GO:0005886, GO:0007154, GO:0007165, GO:0007600, GO:0007606, GO:0007608, GO:0009987, GO:0016020, GO:0032501, GO:0044464, GO:0044707, GO:0050789, GO:0050877, GO:0050896, GO:0065007	1.74265	0.0001127	0.0249439
ENSMUSG00000091172	NA	NA	NA	NA	NA		1.75015	4.49e-05	0.0174692
ENSMUSG00000025701	Alox5	arachidonate 5-lipoxygenase	NM_009662	11689	NA	GO:0002376, GO:0003824, GO:0006629, GO:0008152, GO:0016491, GO:0044238	1.75858	0.000255441	0.0371213
ENSMUSG00000113255	NA	NA	NA	NA	NA		1.76729	3.68e-05	0.0172249
ENSMUSG00000109910	NA	NA	NA	NA	NA		1.8023	3.81e-05	0.0172249
ENSMUSG00000118369	NA	NA	NA	NA	NA		1.80559	5.93e-06	0.0073402
ENSMUSG00000118125	NA	NA	NA	NA	NA		1.81394	2.96e-05	0.0168446
ENSMUSG00000028825	Rhd	Rh blood group, D antigen	NM_011270	19746	NA	GO:0005215, GO:0005886, GO:0006807, GO:0006810, GO:0006811, GO:0006812, GO:0006820, GO:0006950, GO:0007154, GO:0008152, GO:0008324, GO:0009605, GO:0009987, GO:0016020, GO:0016021, GO:0019740, GO:0022857, GO:0044464, GO:0050896, GO:0051179, NA	1.81594	0.000137244	0.0278708
ENSMUSG00000106714	NA	NA	NA	NA	NA		1.85303	3.22e-05	0.0168446
ENSMUSG00000061878	Sphk1	sphingosine kinase 1	NM_001172472	20698	NA	GO:0007154, GO:0007165, GO:0007166, GO:0007169, NA	1.86038	2.87e-05	0.0168446
ENSMUSG00000032589	Bsn	bassoon	NM_007567	12217	NA	NA	1.87011	8.52e-05	0.0231876
ENSMUSG00000097591	A330032B11Rik	RIKEN cDNA A330032B11 gene	NR_045329	319931	NA		1.90327	0.000155831	0.0286519
ENSMUSG00000045374	Wdr81	WD repeat domain 81	NM_138950	192652	NA	NA	1.92809	0.000123497	0.0266194
ENSMUSG00000110615	NA	NA	NA	NA	NA		1.9281	0.000148638	0.0280885
ENSMUSG00000108670	NA	NA	NA	NA	NA		1.93127	1.93e-05	0.0145716
ENSMUSG00000042265	Trem1	triggering receptor expressed on myeloid cells 1	NM_001347399	58217	NA	NA	1.93995	0.00043521	0.0484139
ENSMUSG00000110735	NA	NA	NA	NA	NA		1.96327	0.000100275	0.0249439
ENSMUSG00000113430	NA	NA	NA	NA	NA		1.97314	0.000264646	0.0371213
ENSMUSG00000085995	NA	NA	NA	NA	NA		2.06959	0.000105985	0.0249439
ENSMUSG00000032965	Ift57	intraflagellar transport 57	NM_028680	73916	NA	GO:0005622, GO:0005737, GO:0005794, GO:0005815, GO:0005856, GO:0005929, GO:0006810, GO:0006928, GO:0006996, GO:0009653, GO:0009987, GO:0016043, GO:0032502, GO:0032989, GO:0032991, GO:0042995, GO:0043226, GO:0043234, GO:0044085, GO:0044464, GO:0051179, GO:0071840	2.07272	0.000303434	0.0393192
ENSMUSG00000079478	Sssca1	Sjogren syndrome/scleroderma autoantigen 1	NM_020491	56390	NA	NA	2.0867	0.000172082	0.0295176
ENSMUSG00000051238	Swsap1	SWIM type zinc finger 7 associated protein 1	NM_025870	66962	NA	NA	2.29139	5.74e-05	0.0214041
ENSMUSG00000028541	B4galt2	UDP-Gal:betaGlcNAc beta 1,4- galactosyltransferase, polypeptide 2	NM_001253381	53418	NA	NA	2.32549	0.000173557	0.0295176
ENSMUSG00000024530	Prelid3a	PRELI domain containing 3A	NM_144867	225655	NA	GO:0005215, GO:0005319, GO:0005622, GO:0005737, GO:0005739, GO:0006810, GO:0006811, GO:0006820, GO:0006869, GO:0043226, GO:0044464, GO:0051179	2.36415	1.28e-07	0.000580936
ENSMUSG00000027186	Elf5	E74-like factor 5	NM_001145813	13711	NA	GO:0000981, GO:0001071, GO:0003676, GO:0003677, GO:0003700, GO:0005488, GO:0005622, GO:0005634, GO:0006139, GO:0006351, GO:0006357, GO:0006366, GO:0006807, GO:0008152, GO:0009058, GO:0009987, GO:0016070, GO:0019219, GO:0030154, GO:0032502, GO:0043226, GO:0044238, GO:0044464, GO:0050789, GO:0065007	2.42306	2.87e-05	0.0168446
ENSMUSG00000041945	Mfsd9	major facilitator superfamily domain containing 9	NM_172499	211798	NA	GO:0005215, GO:0006810, GO:0009987, GO:0016020, GO:0016021, GO:0051179, NA	2.46365	3.97e-05	0.0172249
ENSMUSG00000023830	Igf2r	insulin-like growth factor 2 receptor	NM_010515	16004	NA	GO:0005622, GO:0044464, NA	2.5938	3.71e-06	0.00573887
ENSMUSG00000071516	Hist1h2ai	histone cluster 1, H2ai	NM_178182	319191	NA		2.59543	0.000316392	0.0398595
ENSMUSG00000050788	Olfr419	olfactory receptor 419	NM_146715	258710	NA	GO:0003008, GO:0004871, GO:0004872, GO:0007154, GO:0007165, GO:0007166, GO:0007186, GO:0007600, GO:0007606, GO:0007608, GO:0009987, GO:0016020, GO:0016021, GO:0032501, GO:0044707, GO:0050789, GO:0050877, GO:0050896, GO:0065007	2.62696	8.9e-05	0.0237416
ENSMUSG00000059842	Zfp341	zinc finger protein 341	NM_199304	228807	NA	GO:0001071, GO:0003676, GO:0003677, GO:0003700, GO:0005488, GO:0005622, GO:0005634, GO:0006139, GO:0006351, GO:0006807, GO:0008152, GO:0009058, GO:0009987, GO:0016070, GO:0019219, GO:0043226, GO:0044238, GO:0044464, GO:0050789, GO:0065007	2.68207	8.47e-06	0.00877766
ENSMUSG00000020832	Eral1	Era (G-protein)-like 1 (E. coli)	NM_022313	57837	NA	GO:0003676, GO:0003723, GO:0003824, GO:0003924, GO:0005488, GO:0005515, GO:0005622, GO:0005737, GO:0005975, GO:0005976, GO:0006139, GO:0006399, GO:0006412, GO:0006996, GO:0008152, GO:0009987, GO:0016043, GO:0016070, GO:0016787, GO:0019538, GO:0044085, GO:0044238, GO:0044464, GO:0071840	2.6972	0.00035073	0.0423613
ENSMUSG00000040657	1700063H04Rik	RIKEN cDNA 1700063H04 gene	NR_152109	74269	NA		2.72931	6.86e-05	0.0222072
ENSMUSG00000116308	NA	NA	NA	NA	NA		3.13554	5.88e-05	0.0214041
ENSMUSG00000074987	Wt1os	Wilms tumor 1 homolog, opposite strand	NR_015462	329480	NA		3.57312	0.000110546	0.0249439
ENSMUSG00000020334	Slc22a4	solute carrier family 22 (organic cation transporter), member 4	NM_001330304	30805	NA	GO:0005215, GO:0005886, GO:0006807, GO:0006810, GO:0006811, GO:0006812, GO:0006820, GO:0006865, GO:0008152, GO:0008324, GO:0009987, GO:0015171, GO:0016020, GO:0016021, GO:0022857, GO:0044464, GO:0051179, NA	3.78412	3.14e-06	0.00573887
